# Supplementary material for: Association of SMAD4 mutation with patient demographics, tumor characteristics, and clinical outcomes in colorectal cancer
Source: PLoS One. 2017 Mar 7;12(3):e0173345. doi: 10.1371/journal.pone.0173345 (PMC5340382; doi:10.1371/journal.pone.0173345)
Supplement: S1 Data — The data was used for Tables 1 and 2. (XLS) [file pone.0173345.s001.xls]

## Sheet: Sheet 1 - Table 1
	SMAD4	Grade	Tumor Location	Histology	SEER STAGE	Vital Status	Survival	Colon=1 Rectum=2	Distant met=1 no dis met=0
	0	POOR DIFFR-DEDIFFR	CECUM	ADENOCARCINOMA, NOS	DISTANT	D	36	1	1
	0	POOR DIFFR-DEDIFFR	SIGMOID COLON	ADENOCARCINOMA, NOS	DIRECT EXT + LYMPH NODE	D	204	1	0
	0		SIGMOID COLON	ADENOCARCINOMA, NOS	DIRECT EXT + LYMPH NODE	D	204	1	0
	0	MOD.DIFFERENTIATED	TRANSVERSE COLON	ADENOCARCINOMA, NOS	UNSTAGED	A	199	1
	0		TRANSVERSE COLON	ADENOCARCINOMA, NOS	UNSTAGED	A	199	1
	1	MOD.DIFFERENTIATED	SIGMOID COLON	MUCINOUS ADENOCARCINOMA	DISTANT	D	7	1	1
	1		SIGMOID COLON	MUCINOUS ADENOCARCINOMA	DISTANT	D	7	1	1
	0	MOD.DIFFERENTIATED	CECUM	MUCINOUS ADENOCARCINOMA	DISTANT	D	16	1	1
	0	MOD.DIFFERENTIATED	RECTUM, NOS	ADENOCARCINOMA, NOS	REG.LYMPH NODE INVOLV	D	145	2	0
	0		RECTUM, NOS	ADENOCARCINOMA, NOS	REG.LYMPH NODE INVOLV	D	145	2	0
	0	MOD.DIFFERENTIATED	DESCENDING COLON	ADENOCARCINOMA, NOS	DISTANT	A	65	1	1
	0	MOD.DIFFERENTIATED	CECUM	ADENOCARCINOMA, NOS	DIRECT EXT + LYMPH NODE	A	56	1	0
	0	POOR DIFFR-DEDIFFR	RECTUM, NOS	ADENOCARCINOMA, NOS	REG.LYMPH NODE INVOLV	D	108	2	0
	0	MOD.DIFFERENTIATED	RECTUM, NOS	ADENOCARCINOMA, NOS	REG.LYMPH NODE INVOLV	D	108	2	0
	1	MOD.DIFFERENTIATED	SIGMOID COLON	ADENOCARCINOMA, NOS	DISTANT	D	58	1	1
	0	NOT STATED, UNKNOWN	RECTUM, NOS	ADENOCARCINOMA, NOS	UNSTAGED	D	159	2
	0		RECTUM, NOS	ADENOCARCINOMA, NOS	UNSTAGED	D	159	2
	0	MOD.DIFFERENTIATED	RECTUM, NOS	ADENOCARCINOMA, NOS	REG.LYMPH NODE INVOLV	A	133	2	0
	0		RECTUM, NOS	ADENOCARCINOMA, NOS	REG.LYMPH NODE INVOLV	A	133	2	0
	1	NOT STATED, UNKNOWN	RECTOSIGMOID JUNCTION	ADENOCAR IN TUBULOVILLOUS ADENOMA	DISTANT	A	65	2	1
	0	MOD.DIFFERENTIATED	SIGMOID COLON	ADENOCARCINOMA IN ADENOMATOUS POLYP	DISTANT	D	92	1	1
	0		SIGMOID COLON	ADENOCARCINOMA IN ADENOMATOUS POLYP	DISTANT	D	92	1	1
	0	MOD.DIFFERENTIATED	RECTOSIGMOID JUNCTION	ADENOCARCINOMA, NOS	DIRECT EXT + LYMPH NODE	D	111	2	0
	0		RECTOSIGMOID JUNCTION	ADENOCARCINOMA, NOS	DIRECT EXT + LYMPH NODE	D	111	2	0
	0	MOD.DIFFERENTIATED	RECTUM, NOS	ADENOCARCINOMA IN ADENOMATOUS POLYP	REG.LYMPH NODE INVOLV	D	108	2	0
	0		RECTUM, NOS	ADENOCARCINOMA IN ADENOMATOUS POLYP	REG.LYMPH NODE INVOLV	D	108	2	0
	0	MOD.DIFFERENTIATED	CECUM	ADENOCARCINOMA, NOS	DISTANT	D	42	1	1
	0	POOR DIFFR-DEDIFFR	SIGMOID COLON	ADENOCARCINOMA, NOS	REG.LYMPH NODE INVOLV	D	94	1	0
	0		SIGMOID COLON	ADENOCARCINOMA, NOS	REG.LYMPH NODE INVOLV	D	94	1	0
	0	MOD.DIFFERENTIATED	DESCENDING COLON	ADENOCARCINOMA, NOS	REG.LYMPH NODE INVOLV	A	150	1	0
	0		DESCENDING COLON	ADENOCARCINOMA, NOS	REG.LYMPH NODE INVOLV	A	150	1	0
	0	MOD.DIFFERENTIATED	RECTUM, NOS	ADENOCARCINOMA, NOS	DIRECT EXTENSION	A	120	2	0
	0		RECTUM, NOS	ADENOCARCINOMA, NOS	DIRECT EXTENSION	A	120	2	0
	0	MOD.DIFFERENTIATED	CECUM	ADENOCARCINOMA, NOS	DISTANT	D	92	1	1
	0		CECUM	ADENOCARCINOMA, NOS	DISTANT	D	92	1	1
	0	POOR DIFFR-DEDIFFR	TRANSVERSE COLON	MUCINOUS ADENOCARCINOMA	DIRECT EXT + LYMPH NODE	D	96	1	0
	0		TRANSVERSE COLON	MUCINOUS ADENOCARCINOMA	DIRECT EXT + LYMPH NODE	D	96	1	0
	0	WELL DIFFR-DIFFR	RECTUM, NOS	ADENOCARCINOMA, NOS	DISTANT	D	89	2	1
	0		RECTUM, NOS	ADENOCARCINOMA, NOS	DISTANT	D	89	2	1
	0	MOD.DIFFERENTIATED	SIGMOID COLON	ADENOCARCINOMA, NOS	REG.LYMPH NODE INVOLV	A	42	1	0
	0	MOD.DIFFERENTIATED	SIGMOID COLON	ADENOCARCINOMA, NOS	REG.LYMPH NODE INVOLV	A	132	1	0
	0		SIGMOID COLON	ADENOCARCINOMA, NOS	REG.LYMPH NODE INVOLV	A	132	1	0
	0	MOD.DIFFERENTIATED	SIGMOID COLON	MUCINOUS ADENOCARCINOMA	REG.LYMPH NODE INVOLV	D	137	1	0
	0		SIGMOID COLON	MUCINOUS ADENOCARCINOMA	REG.LYMPH NODE INVOLV	D	137	1	0
	0	POOR DIFFR-DEDIFFR	RECTUM, NOS	MUCINOUS ADENOCARCINOMA	REG.LYMPH NODE INVOLV	D	75	2	0
	0		RECTUM, NOS	MUCINOUS ADENOCARCINOMA	REG.LYMPH NODE INVOLV	D	75	2	0
	0	MOD.DIFFERENTIATED	CECUM	ADENOCARCINOMA, NOS	DIRECT EXTENSION	D	102	1	0
	0		CECUM	ADENOCARCINOMA, NOS	DIRECT EXTENSION	D	102	1	0
	0	MOD.DIFFERENTIATED	RECTUM, NOS	ADENOCARCINOMA, NOS	DISTANT	D	88	2	1
	0		RECTUM, NOS	ADENOCARCINOMA, NOS	DISTANT	D	88	2	1
	0	MOD.DIFFERENTIATED	RECTUM, NOS	ADENOCARCINOMA, NOS	DIRECT EXTENSION	A	99	2	0
	0		RECTUM, NOS	ADENOCARCINOMA, NOS	DIRECT EXTENSION	A	99	2	0
	0	MOD.DIFFERENTIATED	SIGMOID COLON	ADENOCARCINOMA, NOS	DISTANT	A	120	1	1
	0		SIGMOID COLON	ADENOCARCINOMA, NOS	DISTANT	A	120	1	1
	1	MOD.DIFFERENTIATED	SIGMOID COLON	MUCINOUS ADENOCARCINOMA	DISTANT	A	26	1	1
	0	MOD.DIFFERENTIATED	RECTOSIGMOID JUNCTION	ADENOCARCINOMA, NOS	UNSTAGED	A	81	2
	0		RECTOSIGMOID JUNCTION	ADENOCARCINOMA, NOS	UNSTAGED	A	81	2
	0		ASCENDING COLON	ADENOCARCINOMA, NOS	DISTANT	A	18	1	1
	0	MOD.DIFFERENTIATED	RECTOSIGMOID JUNCTION	ADENOCARCINOMA, NOS	DISTANT	A	71	2	1
	0	MOD.DIFFERENTIATED	SIGMOID COLON	ADENOCARCINOMA, NOS	DISTANT	A	113	1	1
	0		SIGMOID COLON	ADENOCARCINOMA, NOS	DISTANT	A	113	1	1
	0	MOD.DIFFERENTIATED	RECTOSIGMOID JUNCTION	ADENOCARCINOMA, NOS	DISTANT	A	95	2	1
	0		RECTOSIGMOID JUNCTION	ADENOCARCINOMA, NOS	DISTANT	A	95	2	1
	0	POOR DIFFR-DEDIFFR	ASCENDING COLON	SIGNET RING CELL CARCINOMA	DIRECT EXT + LYMPH NODE	D	11	1	0
	0	MOD.DIFFERENTIATED	RECTOSIGMOID JUNCTION	ADENOCARCINOMA, NOS	DISTANT	A	94	2	1
	0		RECTOSIGMOID JUNCTION	ADENOCARCINOMA, NOS	DISTANT	A	94	2	1
	0	MOD.DIFFERENTIATED	DESCENDING COLON	ADENOCARCINOMA, NOS	DIRECT EXTENSION	D	92	1	0
	0		DESCENDING COLON	ADENOCARCINOMA, NOS	DIRECT EXTENSION	D	92	1	0
	0	MOD.DIFFERENTIATED	SIGMOID COLON	ADENOCARCINOMA, NOS	DISTANT	D	84	1	1
	0		SIGMOID COLON	ADENOCARCINOMA, NOS	DISTANT	D	84	1	1
	0	MOD.DIFFERENTIATED	ASCENDING COLON	ADENOCARCINOMA, NOS	REG.LYMPH NODE INVOLV	A	90	1	0
	0	MOD.DIFFERENTIATED	ASCENDING COLON	ADENOCARCINOMA, NOS	REG.LYMPH NODE INVOLV	A	90	1	0
	0	POOR DIFFR-DEDIFFR	RECTUM, NOS	ADENOCARCINOMA, NOS	DISTANT	D	103	2	1
	0		RECTUM, NOS	ADENOCARCINOMA, NOS	DISTANT	D	103	2	1
	0	MOD.DIFFERENTIATED	SIGMOID COLON	ADENOCARCINOMA, NOS	DISTANT	D	52	1	1
	0	MOD.DIFFERENTIATED	RECTUM, NOS	ADENOCARCINOMA IN ADENOMATOUS POLYP	DISTANT	D	85	2	1
	0		RECTUM, NOS	ADENOCARCINOMA IN ADENOMATOUS POLYP	DISTANT	D	85	2	1
	0	MOD.DIFFERENTIATED	SIGMOID COLON	ADENOCARCINOMA, NOS	DISTANT	D	76	1	1
	0		SIGMOID COLON	ADENOCARCINOMA, NOS	DISTANT	D	76	1	1
	0	MOD.DIFFERENTIATED	HEPATIC FLEXURE OF COLON	ADENOCARCINOMA, NOS	UNSTAGED	A	62	1
	0	MOD.DIFFERENTIATED	CECUM	MUCINOUS ADENOCARCINOMA	DISTANT	D	55	1	1
	0	MOD.DIFFERENTIATED	RECTUM, NOS	ADENOCARCINOMA, NOS	DIRECT EXT + LYMPH NODE	D	77	2	0
	0		RECTUM, NOS	ADENOCARCINOMA, NOS	DIRECT EXT + LYMPH NODE	D	77	2	0
	0	MOD.DIFFERENTIATED	SIGMOID COLON	ADENOCARCINOMA, NOS	DISTANT	A	58	1	1
	0	POOR DIFFR-DEDIFFR	RECTUM, NOS	MUCINOUS ADENOCARCINOMA	DISTANT	D	52	2	1
	0	MOD.DIFFERENTIATED	CECUM	ADENOCARCINOMA IN VILLOUS ADENOMA	DISTANT	D	68	1	1
	0	MOD.DIFFERENTIATED	HEPATIC FLEXURE OF COLON	ADENOCARCINOMA, NOS	DISTANT	A	89	1	1
	0		HEPATIC FLEXURE OF COLON	ADENOCARCINOMA, NOS	DISTANT	A	89	1	1
	0	MOD.DIFFERENTIATED	RECTUM, NOS	ADENOCAR IN TUBULOVILLOUS ADENOMA	DISTANT	D	54	2	1
	0	MOD.DIFFERENTIATED	RECTOSIGMOID JUNCTION	ADENOCARCINOMA IN ADENOMATOUS POLYP	DISTANT	D	65	2	1
	0	WELL DIFFR-DIFFR	RECTUM, NOS	MUCIN-PRODUCING ADENOCARCINOMA	DIRECT EXTENSION	D	53	2	0
	0	MOD.DIFFERENTIATED	SIGMOID COLON	MUCINOUS ADENOCARCINOMA	DISTANT	A	76	1	1
	0		SIGMOID COLON	MUCINOUS ADENOCARCINOMA	DISTANT	A	76	1	1
	0	MOD.DIFFERENTIATED	SIGMOID COLON	ADENOCARCINOMA, NOS	DISTANT	D	84	1	1
	0		SIGMOID COLON	ADENOCARCINOMA, NOS	DISTANT	D	84	1	1
	0	MOD.DIFFERENTIATED	RECTUM, NOS	ADENOCARCINOMA, NOS	DIRECT EXT + LYMPH NODE	A	80	2	0
	0		RECTUM, NOS	ADENOCARCINOMA, NOS	DIRECT EXT + LYMPH NODE	A	80	2	0
	0	MOD.DIFFERENTIATED	SIGMOID COLON	ADENOCARCINOMA, NOS	DISTANT	D	58	1	1
	0	MOD.DIFFERENTIATED	COLON, OVERLAPPING LESION	ADENOCARCINOMA, NOS	DISTANT	A	76	1	1
	0		COLON, OVERLAPPING LESION	ADENOCARCINOMA, NOS	DISTANT	A	76	1	1
	0	MOD.DIFFERENTIATED	RECTUM, NOS	ADENOCARCINOMA, NOS	UNSTAGED	D	66	2
	0	NOT STATED, UNKNOWN	SIGMOID COLON	ADENOCARCINOMA, NOS	DISTANT	D	51	1	1
	0	MOD.DIFFERENTIATED	SIGMOID COLON	ADENOCARCINOMA, NOS	DISTANT	D	76	1	1
	0		SIGMOID COLON	ADENOCARCINOMA, NOS	DISTANT	D	76	1	1
	1	MOD.DIFFERENTIATED	SIGMOID COLON	ADENOCARCINOMA, NOS	DISTANT	D	74	1	1
	0	MOD.DIFFERENTIATED	RECTUM, NOS	ADENOCARCINOMA, NOS	REG.LYMPH NODE INVOLV	A	130	2	0
	0		RECTUM, NOS	ADENOCARCINOMA, NOS	REG.LYMPH NODE INVOLV	A	130	2	0
	1	MOD.DIFFERENTIATED	SIGMOID COLON	ADENOCARCINOMA, NOS	UNSTAGED	A	95	1
	0	MOD.DIFFERENTIATED	CECUM	ADENOCARCINOMA, NOS	DISTANT	D	77	1	1
	0		CECUM	ADENOCARCINOMA, NOS	DISTANT	D	77	1	1
	0	MOD.DIFFERENTIATED	RECTUM, NOS	ADENOCARCINOMA, NOS	DISTANT	D	83	2	1
	0		RECTUM, NOS	ADENOCARCINOMA, NOS	DISTANT	D	83	2	1
	0	MOD.DIFFERENTIATED	SPLENIC FLEXURE OF COLON	ADENOCARCINOMA, NOS	DISTANT	D	73	1	1
	0		SPLENIC FLEXURE OF COLON	ADENOCARCINOMA, NOS	DISTANT	D	73	1	1
	0	NOT STATED, UNKNOWN	DESCENDING COLON	ADENOCARCINOMA, NOS	DISTANT	A	113	1	1
	0		DESCENDING COLON	ADENOCARCINOMA, NOS	DISTANT	A	113	1	1
	0	MOD.DIFFERENTIATED	RECTUM, NOS	ADENOCARCINOMA, NOS	DISTANT	D	63	2	1
	0	MOD.DIFFERENTIATED	ASCENDING COLON	ADENOCARCINOMA, NOS	DISTANT	D	39	1	1
	0	MOD.DIFFERENTIATED	RECTUM, NOS	ADENOCARCINOMA, NOS	DISTANT	D	56	2	1
	0	MOD.DIFFERENTIATED	CECUM	ADENOCARCINOMA, NOS	DIRECT EXT + LYMPH NODE	D	55	1	0
	0	MOD.DIFFERENTIATED	RECTUM, NOS	ADENOCARCINOMA, NOS	DISTANT	D	108	2	1
	0		RECTUM, NOS	ADENOCARCINOMA, NOS	DISTANT	D	108	2	1
	0	POOR DIFFR-DEDIFFR	SIGMOID COLON	ADENOCARCINOMA, NOS	DISTANT	D	53	1	1
	0		CECUM	ADENOCARCINOMA, NOS	DISTANT	D	61	1	1
	0	MOD.DIFFERENTIATED	SIGMOID COLON	ADENOCARCINOMA, NOS	DISTANT	D	50	1	1
	0	POOR DIFFR-DEDIFFR	RECTUM, NOS	ADENOCARCINOMA, NOS	DISTANT	D	36	2	1
	0	MOD.DIFFERENTIATED	SIGMOID COLON	ADENOCARCINOMA, NOS	DISTANT	D	58	1	1
	0	POOR DIFFR-DEDIFFR	RECTOSIGMOID JUNCTION	ADENOCARCINOMA, NOS	DISTANT	D	62	2	1
	0	MOD.DIFFERENTIATED	RECTUM, NOS	ADENOCARCINOMA, NOS	DISTANT	D	58	2	1
	0	MOD.DIFFERENTIATED	RECTUM, NOS	ADENOCARCINOMA, NOS	DIRECT EXTENSION	D	28	2	0
	0	MOD.DIFFERENTIATED	ASCENDING COLON	ADENOCARCINOMA, NOS	UNSTAGED	D	89	1
	0		ASCENDING COLON	ADENOCARCINOMA, NOS	UNSTAGED	D	89	1
	0	MOD.DIFFERENTIATED	RECTOSIGMOID JUNCTION	ADENOCARCINOMA, NOS	DISTANT	A	65	2	1
	0	MOD.DIFFERENTIATED	RECTUM, NOS	ADENOCARCINOMA, NOS	DIRECT EXT + LYMPH NODE	D	67	2	0
	0	MOD.DIFFERENTIATED	RECTUM, NOS	ADENOCARCINOMA, NOS	REG.LYMPH NODE INVOLV	A	126	2	0
	0		RECTUM, NOS	ADENOCARCINOMA, NOS	REG.LYMPH NODE INVOLV	A	126	2	0
	0	MOD.DIFFERENTIATED	RECTOSIGMOID JUNCTION	ADENOCARCINOMA, NOS	REG.LYMPH NODE INVOLV	D	127	2	0
	0		RECTOSIGMOID JUNCTION	ADENOCARCINOMA, NOS	REG.LYMPH NODE INVOLV	D	127	2	0
	0	MOD.DIFFERENTIATED	SIGMOID COLON	ADENOCARCINOMA, NOS	DISTANT	D	55	1	1
	0	MOD.DIFFERENTIATED	SIGMOID COLON	ADENOCARCINOMA, NOS	DISTANT	D	77	1	1
	0		SIGMOID COLON	ADENOCARCINOMA, NOS	DISTANT	D	77	1	1
	0	MOD.DIFFERENTIATED	RECTUM, NOS	ADENOCARCINOMA IN VILLOUS ADENOMA	DISTANT	D	65	2	1
	0	POOR DIFFR-DEDIFFR	SIGMOID COLON	ADENOCARCINOMA, NOS	DISTANT	A	69	1	1
	0	MOD.DIFFERENTIATED	DESCENDING COLON	ADENOCARCINOMA, NOS	DISTANT	D	32	1	1
	0	MOD.DIFFERENTIATED	DESCENDING COLON	ADENOCARCINOMA, NOS	DISTANT	A	70	1	1
	0	MOD.DIFFERENTIATED	RECTUM, NOS	MUCINOUS ADENOCARCINOMA	UNSTAGED	D	38	2
	0	MOD.DIFFERENTIATED	RECTOSIGMOID JUNCTION	ADENOCARCINOMA, NOS	DISTANT	D	59	2	1
	0	MOD.DIFFERENTIATED	ASCENDING COLON	ADENOCARCINOMA, NOS	DISTANT	D	45	1	1
	0	MOD.DIFFERENTIATED	SIGMOID COLON	ADENOCARCINOMA, NOS	DISTANT	D	76	1	1
	0		SIGMOID COLON	ADENOCARCINOMA, NOS	DISTANT	D	76	1	1
	0	MOD.DIFFERENTIATED	CECUM	ADENOCAR IN TUBULOVILLOUS ADENOMA	DISTANT	D	82	1	1
	0		CECUM	ADENOCAR IN TUBULOVILLOUS ADENOMA	DISTANT	D	82	1	1
	0	MOD.DIFFERENTIATED	TRANSVERSE COLON	MUCINOUS ADENOCARCINOMA	DISTANT	D	52	1	1
	0	MOD.DIFFERENTIATED	SIGMOID COLON	ADENOCARCINOMA, NOS	DIRECT EXT + LYMPH NODE	A	46	1	0
	0	MOD.DIFFERENTIATED	SIGMOID COLON	ADENOCARCINOMA, NOS	DISTANT	D	62	1	1
	0	NOT STATED, UNKNOWN	TRANSVERSE COLON	ADENOCARCINOMA, NOS	DISTANT	A	84	1	1
	0		TRANSVERSE COLON	ADENOCARCINOMA, NOS	DISTANT	A	84	1	1
	0	MOD.DIFFERENTIATED	SIGMOID COLON	ADENOCARCINOMA, NOS	DISTANT	A	44	1	1
	0	MOD.DIFFERENTIATED	RECTUM, NOS	ADENOCARCINOMA, NOS	DISTANT	D	110	2	1
	0		RECTUM, NOS	ADENOCARCINOMA, NOS	DISTANT	D	110	2	1
	0	POOR DIFFR-DEDIFFR	SIGMOID COLON	ADENOCARCINOMA, NOS	REG.LYMPH NODE INVOLV	A	61	1	0
	0	WELL DIFFR-DIFFR	CECUM	MUCINOUS ADENOCARCINOMA	DISTANT	D	66	1	1
	1	MOD.DIFFERENTIATED	SPLENIC FLEXURE OF COLON	MUCINOUS ADENOCARCINOMA	DISTANT	A	67	1	1
	0	MOD.DIFFERENTIATED	RECTUM, NOS	ADENOCARCINOMA, NOS	DISTANT	D	35	2	1
	0	POOR DIFFR-DEDIFFR	COLON, NOS	SIGNET RING CELL CARCINOMA	UNSTAGED	D	58	1
	0	POOR DIFFR-DEDIFFR	RECTOSIGMOID JUNCTION	ADENOCARCINOMA, NOS	UNSTAGED	D	50	2
	0	MOD.DIFFERENTIATED	CECUM	ADENOCARCINOMA, NOS	DISTANT	D	35	1	1
	0	MOD.DIFFERENTIATED	SIGMOID COLON	ADENOCARCINOMA, NOS	DISTANT	D	41	1	1
	0	MOD.DIFFERENTIATED	SIGMOID COLON	ADENOCARCINOMA, NOS	DISTANT	D	49	1	1
	0	MOD.DIFFERENTIATED	CECUM	ADENOCARCINOMA, NOS	DISTANT	D	46	1	1
	0	MOD.DIFFERENTIATED	RECTUM, NOS	ADENOCARCINOMA, NOS	DISTANT	D	55	2	1
	0	POOR DIFFR-DEDIFFR	RECTUM, NOS	SIGNET RING CELL CARCINOMA	UNSTAGED	A	63	2
	0	MOD.DIFFERENTIATED	SIGMOID COLON	ADENOCARCINOMA, NOS	REG.LYMPH NODE INVOLV	D	131	1	0
	0		SIGMOID COLON	ADENOCARCINOMA, NOS	REG.LYMPH NODE INVOLV	D	131	1	0
	0	NOT STATED, UNKNOWN	RECTOSIGMOID JUNCTION	ADENOCARCINOMA, NOS	DISTANT	D	57	2	1
	0	MOD.DIFFERENTIATED	RECTUM, NOS	ADENOCARCINOMA, NOS	DISTANT	A	64	2	1
	0	MOD.DIFFERENTIATED	RECTUM, NOS	ADENOCARCINOMA, NOS	DISTANT	D	50	2	1
	0	MOD.DIFFERENTIATED	RECTUM, NOS	ADENOCARCINOMA, NOS	DISTANT	D	32	2	1
	0	MOD.DIFFERENTIATED	RECTUM, NOS	ADENOCAR IN TUBULOVILLOUS ADENOMA	DIRECT EXT + LYMPH NODE	D	27	2	0
	0	MOD.DIFFERENTIATED	RECTUM, NOS	ADENOCARCINOMA, NOS	DISTANT	D	56	2	1
	1	MOD.DIFFERENTIATED	DESCENDING COLON	MUCINOUS ADENOCARCINOMA	DISTANT	D	46	1	1
	0	MOD.DIFFERENTIATED	DESCENDING COLON	MUCINOUS ADENOCARCINOMA	DISTANT	D	46	1	1
	0	MOD.DIFFERENTIATED	CECUM	ADENOCAR IN TUBULOVILLOUS ADENOMA	DISTANT	D	26	1	1
	0	MOD.DIFFERENTIATED	CECUM	ADENOCARCINOMA, NOS	DISTANT	D	55	1	1
	0	MOD.DIFFERENTIATED	SPLENIC FLEXURE OF COLON	ADENOCARCINOMA, NOS	DISTANT	A	83	1	1
	0		SPLENIC FLEXURE OF COLON	ADENOCARCINOMA, NOS	DISTANT	A	83	1	1
	0	MOD.DIFFERENTIATED	HEPATIC FLEXURE OF COLON	ADENOCARCINOMA, NOS	DISTANT	D	20	1	1
	0	MOD.DIFFERENTIATED	SIGMOID COLON	MUCINOUS ADENOCARCINOMA	DISTANT	D	35	1	1
	1	MOD.DIFFERENTIATED	TRANSVERSE COLON	ADENOCARCINOMA, NOS	DISTANT	A	59	1	1
	1	MOD.DIFFERENTIATED	SIGMOID COLON	ADENOCARCINOMA, NOS	UNSTAGED	D	50	1
	0	POOR DIFFR-DEDIFFR	SIGMOID COLON	ADENOCARCINOMA, NOS	DISTANT	D	66	1	1
	0	MOD.DIFFERENTIATED	RECTOSIGMOID JUNCTION	ADENOCARCINOMA, NOS	DISTANT	D	51	2	1
	0	MOD.DIFFERENTIATED	RECTOSIGMOID JUNCTION	ADENOCARCINOMA, NOS	DISTANT	D	94	2	1
	0		RECTOSIGMOID JUNCTION	ADENOCARCINOMA, NOS	DISTANT	D	94	2	1
	0	MOD.DIFFERENTIATED	RECTUM, NOS	ADENOCARCINOMA, NOS	DISTANT	D	31	2	1
	0	POOR DIFFR-DEDIFFR	RECTUM, NOS	ADENOCARCINOMA, NOS	DISTANT	A	40	2	1
	0	MOD.DIFFERENTIATED	RECTUM, NOS	ADENOCARCINOMA, NOS	UNSTAGED	D	38	2
	0	NOT STATED, UNKNOWN	RECTOSIGMOID JUNCTION	ADENOCARCINOMA, NOS	DISTANT	D	39	2	1
	0	MOD.DIFFERENTIATED	RECTUM, NOS	ADENOCARCINOMA, NOS	DISTANT	D	52	2	1
	0	MOD.DIFFERENTIATED	CECUM	ADENOCARCINOMA, NOS	DISTANT	D	41	1	1
	0	MOD.DIFFERENTIATED	SIGMOID COLON	ADENOCAR IN TUBULOVILLOUS ADENOMA	DISTANT	D	55	1	1
	0	POOR DIFFR-DEDIFFR	DESCENDING COLON	MUCINOUS ADENOCARCINOMA	DISTANT	D	80	1	1
	0		DESCENDING COLON	MUCINOUS ADENOCARCINOMA	DISTANT	D	80	1	1
	1	MOD.DIFFERENTIATED	RECTUM, NOS	ADENOCARCINOMA, NOS	DISTANT	D	58	2	1
	0	MOD.DIFFERENTIATED	RECTUM, NOS	ADENOCARCINOMA, NOS	DIRECT EXT + LYMPH NODE	A	34	2	0
	0	MOD.DIFFERENTIATED	CECUM	MUCINOUS ADENOCARCINOMA	DISTANT	A	58	1	1
	0	MOD.DIFFERENTIATED	SIGMOID COLON	ADENOCARCINOMA, NOS	DISTANT	D	63	1	1
	0	MOD.DIFFERENTIATED	HEPATIC FLEXURE OF COLON	ADENOCARCINOMA, NOS	DISTANT	A	12	1	1
	0	MOD.DIFFERENTIATED	SIGMOID COLON	ADENOCARCINOMA, NOS	DISTANT	D	14	1	1
	0	POOR DIFFR-DEDIFFR	CECUM	ADENOCARCINOMA, NOS	DIRECT EXT + LYMPH NODE	A	54	1	0
	0	MOD.DIFFERENTIATED	SPLENIC FLEXURE OF COLON	ADENOCARCINOMA, NOS	DISTANT	D	25	1	1
	0	POOR DIFFR-DEDIFFR	RECTUM, NOS	ADENOCARCINOMA, NOS	DISTANT	D	31	2	1
	0	MOD.DIFFERENTIATED	DESCENDING COLON	ADENOCARCINOMA, NOS	DISTANT	A	58	1	1
	0	POOR DIFFR-DEDIFFR	ASCENDING COLON	ADENOCARCINOMA, NOS	DISTANT	D	24	1	1
	0	POOR DIFFR-DEDIFFR	RECTUM, NOS	ADENOCARCINOMA, NOS	DISTANT	D	38	2	1
	0	MOD.DIFFERENTIATED	ASCENDING COLON	ADENOCARCINOMA, NOS	DISTANT	D	44	1	1
	0	MOD.DIFFERENTIATED	RECTUM, NOS	ADENOCARCINOMA, NOS	DISTANT	D	31	2	1
	0	MOD.DIFFERENTIATED	RECTUM, NOS	ADENOCARCINOMA IN VILLOUS ADENOMA	DISTANT	A	80	2	1
	0		RECTUM, NOS	ADENOCARCINOMA IN VILLOUS ADENOMA	DISTANT	A	80	2	1
	0	MOD.DIFFERENTIATED	SIGMOID COLON	ADENOCARCINOMA IN ADENOMATOUS POLYP	DISTANT	A	28	1	1
	0	MOD.DIFFERENTIATED	RECTOSIGMOID JUNCTION	ADENOCARCINOMA, NOS	DISTANT	A	54	2	1
	0	MOD.DIFFERENTIATED	SIGMOID COLON	ADENOCARCINOMA, NOS	DISTANT	D	75	1	1
	0		SIGMOID COLON	ADENOCARCINOMA, NOS	DISTANT	D	75	1	1
	0	MOD.DIFFERENTIATED	ASCENDING COLON	MUCINOUS ADENOCARCINOMA	UNSTAGED	D	42	1
	0	POOR DIFFR-DEDIFFR	RECTUM, NOS	ADENOCARCINOMA, NOS	DISTANT	D	12	2	1
	0	POOR DIFFR-DEDIFFR	SPLENIC FLEXURE OF COLON	ADENOCARCINOMA, NOS	UNSTAGED	D	61	1
	0	MOD.DIFFERENTIATED	ASCENDING COLON	ADENOCARCINOMA, NOS	DISTANT	D	28	1	1
	0	MOD.DIFFERENTIATED	RECTUM, NOS	ADENOCARCINOMA, NOS	DISTANT	D	98	2	1
	0		RECTUM, NOS	ADENOCARCINOMA, NOS	DISTANT	D	98	2	1
	0	MOD.DIFFERENTIATED	HEPATIC FLEXURE OF COLON	ADENOCARCINOMA, NOS	DISTANT	A	41	1	1
	0	MOD.DIFFERENTIATED	RECTOSIGMOID JUNCTION	ADENOCARCINOMA, NOS	DISTANT	A	50	2	1
	0	MOD.DIFFERENTIATED	RECTOSIGMOID JUNCTION	ADENOCARCINOMA, NOS	DISTANT	D	43	2	1
	0	MOD.DIFFERENTIATED	RECTOSIGMOID JUNCTION	ADENOCARCINOMA, NOS	DISTANT	D	20	2	1
	0	MOD.DIFFERENTIATED	SIGMOID COLON	ADENOCARCINOMA, NOS	DISTANT	A	55	1	1
	0	MOD.DIFFERENTIATED	RECTOSIGMOID JUNCTION	ADENOCAR IN TUBULOVILLOUS ADENOMA	DISTANT	D	36	2	1
	0	POOR DIFFR-DEDIFFR	CECUM	ADENOCARCINOMA, NOS	DISTANT	D	17	1	1
	0	MOD.DIFFERENTIATED	RECTUM, NOS	ADENOCARCINOMA, NOS	DIRECT EXTENSION	D	54	2	0
	0	POOR DIFFR-DEDIFFR	DESCENDING COLON	MUCINOUS ADENOCARCINOMA	DISTANT	A	65	1	1
	0	POOR DIFFR-DEDIFFR	TRANSVERSE COLON	ADENOCARCINOMA, NOS	DISTANT	D	11	1	1
	0	MOD.DIFFERENTIATED	DESCENDING COLON	ADENOCARCINOMA, NOS	DISTANT	D	28	1	1
	0	MOD.DIFFERENTIATED	RECTOSIGMOID JUNCTION	ADENOCARCINOMA, NOS	DISTANT	D	34	2	1
	0	MOD.DIFFERENTIATED	RECTOSIGMOID JUNCTION	ADENOCARCINOMA, NOS	DIRECT EXTENSION	D	155	2	0
	0		RECTOSIGMOID JUNCTION	ADENOCARCINOMA, NOS	DIRECT EXTENSION	D	155	2	0
	1	MOD.DIFFERENTIATED	CECUM	ADENOCARCINOMA, NOS	DISTANT	D	48	1	1
	0	MOD.DIFFERENTIATED	RECTOSIGMOID JUNCTION	ADENOCARCINOMA IN VILLOUS ADENOMA	DISTANT	A	54	2	1
	0	MOD.DIFFERENTIATED	SIGMOID COLON	ADENOCARCINOMA, NOS	DISTANT	D	30	1	1
	0	POOR DIFFR-DEDIFFR	SIGMOID COLON	ADENOCARCINOMA, NOS	UNSTAGED	A	59	1
	0	MOD.DIFFERENTIATED	CECUM	ADENOCARCINOMA, NOS	DISTANT	D	25	1	1
	0	MOD.DIFFERENTIATED	RECTUM, NOS	ADENOCARCINOMA, NOS	DISTANT	A	39	2	1
	0	POOR DIFFR-DEDIFFR	RECTUM, NOS	ADENOCARCINOMA IN VILLOUS ADENOMA	DISTANT	A	44	2	1
	0	POOR DIFFR-DEDIFFR	RECTUM, NOS	ADENOCAR IN TUBULOVILLOUS ADENOMA	DISTANT	A	46	2	1
	0	MOD.DIFFERENTIATED	SIGMOID COLON	ADENOCARCINOMA, NOS	DISTANT	D	46	1	1
	0	MOD.DIFFERENTIATED	SIGMOID COLON	ADENOCAR IN TUBULOVILLOUS ADENOMA	DISTANT	A	46	1	1
	0	MOD.DIFFERENTIATED	SIGMOID COLON	ADENOCARCINOMA, NOS	DISTANT	D	25	1	1
	1	MOD.DIFFERENTIATED	TRANSVERSE COLON	ADENOCARCINOMA, NOS	REG.LYMPH NODE INVOLV	A	80	1	0
	0	MOD.DIFFERENTIATED	HEPATIC FLEXURE OF COLON	ADENOCARCINOMA, NOS	DISTANT	D	23	1	1
	0	MOD.DIFFERENTIATED	ASCENDING COLON	ADENOCAR IN TUBULOVILLOUS ADENOMA	REG.LYMPH NODE INVOLV	D	31	1	0
	0	MOD.DIFFERENTIATED	CECUM	ADENOCARCINOMA, NOS	DISTANT	A	61	1	1
	0	MOD.DIFFERENTIATED	SIGMOID COLON	ADENOCARCINOMA, NOS	DISTANT	D	34	1	1
	0	MOD.DIFFERENTIATED	SIGMOID COLON	ADENOCARCINOMA, NOS	DISTANT	A	73	1	1
	0		SIGMOID COLON	ADENOCARCINOMA, NOS	DISTANT	A	73	1	1
	0	MOD.DIFFERENTIATED	RECTUM, NOS	ADENOCARCINOMA, NOS	DISTANT	D	24	2	1
	1	MOD.DIFFERENTIATED	CECUM	ADENOCARCINOMA, NOS	UNSTAGED	D	36	1
	0	MOD.DIFFERENTIATED	RECTOSIGMOID JUNCTION	ADENOCARCINOMA, NOS	DISTANT	D	12	2	1
	1	MOD.DIFFERENTIATED	TRANSVERSE COLON	ADENOCAR IN TUBULOVILLOUS ADENOMA	DISTANT	D	26	1	1
	0	MOD.DIFFERENTIATED	SIGMOID COLON	MUCINOUS ADENOCARCINOMA	DISTANT	D	100	1	1
	0		SIGMOID COLON	MUCINOUS ADENOCARCINOMA	DISTANT	D	100	1	1
	0	MOD.DIFFERENTIATED	RECTUM, NOS	ADENOCARCINOMA, NOS	DISTANT	D	66	2	1
	0	POOR DIFFR-DEDIFFR	ASCENDING COLON	ADENOCARCINOMA, NOS	DISTANT	A	19	1	1
	0	MOD.DIFFERENTIATED	CECUM	ADENOCARCINOMA, NOS	DISTANT	D	31	1	1
	0	MOD.DIFFERENTIATED	SIGMOID COLON	ADENOCARCINOMA, NOS	DISTANT	D	39	1	1
	0	POOR DIFFR-DEDIFFR	RECTOSIGMOID JUNCTION	SIGNET RING CELL CARCINOMA	DISTANT	A	14	2	1
	1	MOD.DIFFERENTIATED	RECTUM, NOS	ADENOCARCINOMA, NOS	REG.LYMPH NODE INVOLV	A	94	2	0
	0	MOD.DIFFERENTIATED	SIGMOID COLON	ADENOCARCINOMA, NOS	DISTANT	D	26	1	1
	0	MOD.DIFFERENTIATED	SIGMOID COLON	MUCINOUS ADENOCARCINOMA	UNSTAGED	A	71	1
	0		SIGMOID COLON	MUCINOUS ADENOCARCINOMA	UNSTAGED	A	71	1
	1	MOD.DIFFERENTIATED	RECTUM, NOS	ADENOCARCINOMA, NOS	DIRECT EXT + LYMPH NODE	D	36	2	0
	0	MOD.DIFFERENTIATED	CECUM	ADENOCARCINOMA, NOS	DISTANT	A	72	1	1
	0		CECUM	ADENOCARCINOMA, NOS	DISTANT	A	72	1	1
	0	MOD.DIFFERENTIATED	SIGMOID COLON	ADENOCARCINOMA, NOS	DISTANT	A	50	1	1
	0	POOR DIFFR-DEDIFFR	CECUM	ADENOCARCINOMA, NOS	DISTANT	A	47	1	1
	0	POOR DIFFR-DEDIFFR	SIGMOID COLON	ADENOCARCINOMA, NOS	DIRECT EXT + LYMPH NODE	D	45	1	0
	0	MOD.DIFFERENTIATED	ASCENDING COLON	ADENOCARCINOMA, NOS	DISTANT	D	46	1	1
	0	MOD.DIFFERENTIATED	SIGMOID COLON	ADENOCARCINOMA, NOS	DISTANT	D	23	1	1
	1	MOD.DIFFERENTIATED	SIGMOID COLON	ADENOCARCINOMA, NOS	DISTANT	D	37	1	1
	0	POOR DIFFR-DEDIFFR	RECTUM, NOS	SIGNET RING CELL CARCINOMA	DIRECT EXT + LYMPH NODE	A	50	2	0
	0	MOD.DIFFERENTIATED	SIGMOID COLON	ADENOCARCINOMA, NOS	DISTANT	A	51	1	1
	0	MOD.DIFFERENTIATED	CECUM	ADENOCARCINOMA, NOS	DISTANT	D	28	1	1
	0	MOD.DIFFERENTIATED	RECTOSIGMOID JUNCTION	ADENOCARCINOMA, NOS	DIRECT EXT + LYMPH NODE	A	47	2	0
	0	MOD.DIFFERENTIATED	RECTUM, NOS	ADENOCARCINOMA, NOS	DISTANT	D	28	2	1
	0	MOD.DIFFERENTIATED	RECTUM, NOS	ADENOCARCINOMA, NOS	DISTANT	D	71	2	1
	0		RECTUM, NOS	ADENOCARCINOMA, NOS	DISTANT	D	71	2	1
	0	MOD.DIFFERENTIATED	SIGMOID COLON	ADENOCARCINOMA, NOS	DISTANT	D	62	1	1
	0	MOD.DIFFERENTIATED	ASCENDING COLON	MUCINOUS ADENOCARCINOMA	DISTANT	A	29	1	1
	0	MOD.DIFFERENTIATED	CECUM	ADENOCARCINOMA, NOS	DISTANT	D	85	1	1
	0		CECUM	ADENOCARCINOMA, NOS	DISTANT	D	85	1	1
	0	POOR DIFFR-DEDIFFR	SPLENIC FLEXURE OF COLON	ADENOCARCINOMA, NOS	DISTANT	D	44	1	1
	0	MOD.DIFFERENTIATED	SIGMOID COLON	ADENOCARCINOMA IN VILLOUS ADENOMA	DISTANT	D	36	1	1
	0	MOD.DIFFERENTIATED	RECTUM, NOS	ADENOCARCINOMA, NOS	DISTANT	D	75	2	1
	0		RECTUM, NOS	ADENOCARCINOMA, NOS	DISTANT	D	75	2	1
	1	MOD.DIFFERENTIATED	CECUM	ADENOCARCINOMA, NOS	DISTANT	A	23	1	1
	1	MOD.DIFFERENTIATED	CECUM	ADENOCARCINOMA, NOS	DISTANT	D	29	1	1
	1	MOD.DIFFERENTIATED	ASCENDING COLON	ADENOCARCINOMA, NOS	DISTANT	D	34	1	1
	0	MOD.DIFFERENTIATED	RECTOSIGMOID JUNCTION	MUCINOUS ADENOCARCINOMA	DIRECT EXT + LYMPH NODE	D	41	2	0
	0	MOD.DIFFERENTIATED	SIGMOID COLON	ADENOCARCINOMA, NOS	DISTANT	D	71	1	1
	0		SIGMOID COLON	ADENOCARCINOMA, NOS	DISTANT	D	71	1	1
	0	MOD.DIFFERENTIATED	SIGMOID COLON	ADENOCARCINOMA, NOS	UNSTAGED	A	37	1
	0	MOD.DIFFERENTIATED	CECUM	MUCINOUS ADENOCARCINOMA	DISTANT	D	16	1	1
	0	MOD.DIFFERENTIATED	ASCENDING COLON	ADENOCARCINOMA, NOS	DISTANT	D	10	1	1
	0	POOR DIFFR-DEDIFFR	RECTOSIGMOID JUNCTION	ADENOCARCINOMA, NOS	DISTANT	A	78	2	1
	0		RECTOSIGMOID JUNCTION	ADENOCARCINOMA, NOS	DISTANT	A	78	2	1
	0	POOR DIFFR-DEDIFFR	SIGMOID COLON	SIGNET RING CELL CARCINOMA	DISTANT	D	13	1	1
	0	POOR DIFFR-DEDIFFR	DESCENDING COLON	MUCINOUS ADENOCARCINOMA	DISTANT	D	7	1	1
	0	MOD.DIFFERENTIATED	SIGMOID COLON	ADENOCARCINOMA, NOS	DISTANT	D	43	1	1
	0	POOR DIFFR-DEDIFFR	SIGMOID COLON	ADENOCARCINOMA, NOS	DISTANT	D	19	1	1
	0	MOD.DIFFERENTIATED	TRANSVERSE COLON	ADENOCARCINOMA, NOS	DISTANT	D	39	1	1
	0	POOR DIFFR-DEDIFFR	SIGMOID COLON	ADENOCAR IN TUBULOVILLOUS ADENOMA	DISTANT	D	41	1	1
	0	MOD.DIFFERENTIATED	RECTOSIGMOID JUNCTION	ADENOCARCINOMA, NOS	DISTANT	D	47	2	1
	0	MOD.DIFFERENTIATED	SIGMOID COLON	ADENOCARCINOMA, NOS	DISTANT	D	57	1	1
	0	POOR DIFFR-DEDIFFR	HEPATIC FLEXURE OF COLON	ADENOCARCINOMA, NOS	DISTANT	D	70	1	1
	0	MOD.DIFFERENTIATED	SIGMOID COLON	ADENOCARCINOMA, NOS	DISTANT	A	16	1	1
	0	MOD.DIFFERENTIATED	RECTUM, NOS	MUCINOUS ADENOCARCINOMA	DISTANT	D	35	2	1
	0	MOD.DIFFERENTIATED	CECUM	MUCINOUS ADENOCARCINOMA	DISTANT	A	40	1	1
	0	MOD.DIFFERENTIATED	CECUM	ADENOCAR IN TUBULOVILLOUS ADENOMA	DISTANT	D	27	1	1
	0	MOD.DIFFERENTIATED	RECTUM, NOS	ADENOCAR IN TUBULOVILLOUS ADENOMA	DISTANT	A	67	2	1
	0	MOD.DIFFERENTIATED	RECTOSIGMOID JUNCTION	ADENOCARCINOMA, NOS	DISTANT	A	48	2	1
	0	MOD.DIFFERENTIATED	SIGMOID COLON	ADENOCAR IN TUBULOVILLOUS ADENOMA	UNSTAGED	D	51	1
	1	MOD.DIFFERENTIATED	DESCENDING COLON	ADENOCARCINOMA, NOS	UNSTAGED	A	23	1
	0	MOD.DIFFERENTIATED	CECUM	ADENOCARCINOMA, NOS	DISTANT	D	61	1	1
	0	POOR DIFFR-DEDIFFR	CECUM	ADENOCARCINOMA, NOS	DISTANT	D	19	1	1
	0	POOR DIFFR-DEDIFFR	RECTUM, NOS	MUCINOUS ADENOCARCINOMA	DISTANT	D	22	2	1
	0	POOR DIFFR-DEDIFFR	CECUM	ADENOCARCINOMA, NOS	DISTANT	D	27	1	1
	1	MOD.DIFFERENTIATED	RECTUM, NOS	MUCINOUS ADENOCARCINOMA	DISTANT	D	28	2	1
	0	POOR DIFFR-DEDIFFR	CECUM	ADENOCARCINOMA, NOS	DISTANT	D	29	1	1
	1	MOD.DIFFERENTIATED	SIGMOID COLON	ADENOCARCINOMA, NOS	UNSTAGED	D	46	1
	0	MOD.DIFFERENTIATED	SIGMOID COLON	ADENOCAR IN TUBULOVILLOUS ADENOMA	DISTANT	A	64	1	1
	0	MOD.DIFFERENTIATED	TRANSVERSE COLON	ADENOCARCINOMA, NOS	DISTANT	A	25	1	1
	0	POOR DIFFR-DEDIFFR	RECTUM, NOS	ADENOCARCINOMA, NOS	DISTANT	A	9	2	1
	0	MOD.DIFFERENTIATED	SIGMOID COLON	MUCINOUS ADENOCARCINOMA	DISTANT	D	22	1	1
	0	POOR DIFFR-DEDIFFR	CECUM	ADENOCARCINOMA IN VILLOUS ADENOMA	DISTANT	D	43	1	1
	0	NOT STATED, UNKNOWN	CECUM	ADENOCARCINOMA, NOS	DISTANT	D	27	1	1
	0	POOR DIFFR-DEDIFFR	CECUM	SIGNET RING CELL CARCINOMA	DISTANT	D	39	1	1
	0	MOD.DIFFERENTIATED	RECTOSIGMOID JUNCTION	ADENOCARCINOMA, NOS	DISTANT	D	5	2	1
	0	POOR DIFFR-DEDIFFR	ASCENDING COLON	MUCINOUS ADENOCARCINOMA	DISTANT	D	14	1	1
	0	POOR DIFFR-DEDIFFR	RECTUM, NOS	ADENOCARCINOMA, NOS	DISTANT	A	9	2	1
	0	POOR DIFFR-DEDIFFR	CECUM	SIGNET RING CELL CARCINOMA	DISTANT	D	14	1	1
	0	MOD.DIFFERENTIATED	TRANSVERSE COLON	ADENOCARCINOMA, NOS	DISTANT	D	72	1	1
	0		TRANSVERSE COLON	ADENOCARCINOMA, NOS	DISTANT	D	72	1	1
	0	POOR DIFFR-DEDIFFR	SIGMOID COLON	ADENOCARCINOMA, NOS	DISTANT	D	50	1	1
	0	MOD.DIFFERENTIATED	CECUM	ADENOCAR IN TUBULOVILLOUS ADENOMA	DISTANT	A	46	1	1
	0	MOD.DIFFERENTIATED	ASCENDING COLON	MUCINOUS ADENOCARCINOMA	DISTANT	A	94	1	1
	0		ASCENDING COLON	MUCINOUS ADENOCARCINOMA	DISTANT	A	94	1	1
	0	MOD.DIFFERENTIATED	CECUM	MUCINOUS ADENOCARCINOMA	DISTANT	D	6	1	1
	0	MOD.DIFFERENTIATED	RECTOSIGMOID JUNCTION	ADENOCARCINOMA, NOS	DISTANT	D	45	2	1
	1	MOD.DIFFERENTIATED	ASCENDING COLON	MUCINOUS ADENOCARCINOMA	DISTANT	A	43	1	1
	0	POOR DIFFR-DEDIFFR	ASCENDING COLON	ADENOCARCINOMA, NOS	DISTANT	D	49	1	1
	0	MOD.DIFFERENTIATED	CECUM	ADENOCARCINOMA, NOS	DISTANT	D	22	1	1
	0	MOD.DIFFERENTIATED	DESCENDING COLON	ADENOCARCINOMA, NOS	DIRECT EXT + LYMPH NODE	D	114	1	0
	0		DESCENDING COLON	ADENOCARCINOMA, NOS	DIRECT EXT + LYMPH NODE	D	114	1	0
	0	POOR DIFFR-DEDIFFR	RECTUM, NOS	ADENOCARCINOMA IN VILLOUS ADENOMA	DISTANT	D	40	2	1
	0	POOR DIFFR-DEDIFFR	CECUM	ADENOCARCINOMA, NOS	DISTANT	D	5	1	1
	0	MOD.DIFFERENTIATED	RECTOSIGMOID JUNCTION	ADENOCARCINOMA, NOS	DIRECT EXT + LYMPH NODE	A	45	2	0
	0	MOD.DIFFERENTIATED	RECTOSIGMOID JUNCTION	ADENOCARCINOMA IN ADENOMATOUS POLYP	DISTANT	D	38	2	1
	0	NOT STATED, UNKNOWN	CECUM	ADENOCARCINOMA, NOS	UNSTAGED	D	19	1
	0		CECUM	ADENOCARCINOMA, NOS	DISTANT	A	28	1	1
	1	MOD.DIFFERENTIATED	CECUM	ADENOCARCINOMA, NOS	REG.LYMPH NODE INVOLV	D	78	1	0
	0	MOD.DIFFERENTIATED	ASCENDING COLON	MUCINOUS ADENOCARCINOMA	DISTANT	D	33	1	1
	1	POOR DIFFR-DEDIFFR	RECTUM, NOS	ADENOCARCINOMA, NOS	DISTANT	D	20	2	1
	1		RECTUM, NOS	ADENOCARCINOMA, NOS	DISTANT	D	20	2	1
	0	MOD.DIFFERENTIATED	HEPATIC FLEXURE OF COLON	ADENOCARCINOMA, NOS	DISTANT	D	62	1	1
	0	MOD.DIFFERENTIATED	SIGMOID COLON	ADENOCARCINOMA, NOS	DISTANT	D	29	1	1
	0	MOD.DIFFERENTIATED	SIGMOID COLON	ADENOCARCINOMA, NOS	DISTANT	D	25	1	1
	1	MOD.DIFFERENTIATED	SIGMOID COLON	MUCINOUS ADENOCARCINOMA	DISTANT	A	1	1	1
	1		SIGMOID COLON	MUCINOUS ADENOCARCINOMA	DISTANT	A	1	1	1
	0	MOD.DIFFERENTIATED	ASCENDING COLON	ADENOCAR IN TUBULOVILLOUS ADENOMA	DISTANT	D	51	1	1
	0	POOR DIFFR-DEDIFFR	CECUM	ADENOCARCINOMA, NOS	DISTANT	D	18	1	1
	0	MOD.DIFFERENTIATED	CECUM	ADENOCARCINOMA IN ADENOMATOUS POLYP	DISTANT	D	13	1	1
	0	MOD.DIFFERENTIATED	SIGMOID COLON	ADENOCARCINOMA, NOS	DISTANT	D	11	1	1
	0	MOD.DIFFERENTIATED	CECUM	ADENOCARCINOMA, NOS	DISTANT	D	21	1	1
	0	MOD.DIFFERENTIATED	SIGMOID COLON	ADENOCARCINOMA, NOS	DISTANT	D	58	1	1
	1	MOD.DIFFERENTIATED	SIGMOID COLON	ADENOCARCINOMA, NOS	DISTANT	A	27	1	1
	0	MOD.DIFFERENTIATED	TRANSVERSE COLON	ADENOCARCINOMA, NOS	DISTANT	D	37	1	1
	0	MOD.DIFFERENTIATED	RECTUM, NOS	ADENOCARCINOMA, NOS	DISTANT	D	30	2	1
	0	MOD.DIFFERENTIATED	CECUM	ADENOCARCINOMA, NOS	DISTANT	A	9	1	1
	0	MOD.DIFFERENTIATED	SIGMOID COLON	ADENOCARCINOMA, NOS	DISTANT	A	41	1	1
	0	MOD.DIFFERENTIATED	SIGMOID COLON	ADENOCARCINOMA, NOS	DISTANT	D	83	1	1
	0		SIGMOID COLON	ADENOCARCINOMA, NOS	DISTANT	D	83	1	1
	0	POOR DIFFR-DEDIFFR	RECTUM, NOS	ADENOCARCINOMA IN ADENOMATOUS POLYP	DIRECT EXT + LYMPH NODE	D	34	2	0
	0	MOD.DIFFERENTIATED	RECTUM, NOS	ADENOCARCINOMA, NOS	DISTANT	D	42	2	1
	1	MOD.DIFFERENTIATED	SIGMOID COLON	ADENOCARCINOMA, NOS	DISTANT	D	16	1	1
	1		SIGMOID COLON	ADENOCARCINOMA, NOS	DISTANT	D	16	1	1
	0	POOR DIFFR-DEDIFFR	HEPATIC FLEXURE OF COLON	ADENOCARCINOMA, NOS	DISTANT	A	42	1	1
	0	MOD.DIFFERENTIATED	RECTOSIGMOID JUNCTION	ADENOCARCINOMA, NOS	DISTANT	D	27	2	1
	0	POOR DIFFR-DEDIFFR	TRANSVERSE COLON	MUCINOUS ADENOCARCINOMA	DISTANT	D	12	1	1
	0	NOT STATED, UNKNOWN	RECTUM, NOS	ADENOCARCINOMA, NOS	DISTANT	A	18	2	1
	0	MOD.DIFFERENTIATED	CECUM	ADENOCARCINOMA, NOS	DISTANT	D	26	1	1
	0	POOR DIFFR-DEDIFFR	RECTUM, NOS	ADENOCARCINOMA IN ADENOMATOUS POLYP	DISTANT	D	32	2	1
	0	POOR DIFFR-DEDIFFR	SIGMOID COLON	ADENOCARCINOMA, NOS	DISTANT	D	87	1	1
	0	POOR DIFFR-DEDIFFR	SIGMOID COLON	ADENOCARCINOMA, NOS	DISTANT	D	87	1	1
	1	MOD.DIFFERENTIATED	SIGMOID COLON	MUCINOUS ADENOCARCINOMA	DISTANT	D	19	1	1
	1		SIGMOID COLON	MUCINOUS ADENOCARCINOMA	DISTANT	D	19	1	1
	0	MOD.DIFFERENTIATED	RECTUM, NOS	ADENOCARCINOMA, NOS	DISTANT	A	77	2	1
	0		RECTUM, NOS	ADENOCARCINOMA, NOS	DISTANT	A	77	2	1
	0	MOD.DIFFERENTIATED	DESCENDING COLON	ADENOCARCINOMA, NOS	REG.LYMPH NODE INVOLV	D	108	1	0
	0		DESCENDING COLON	ADENOCARCINOMA, NOS	REG.LYMPH NODE INVOLV	D	108	1	0
	0	MOD.DIFFERENTIATED	SIGMOID COLON	ADENOCAR IN TUBULOVILLOUS ADENOMA	DISTANT	D	39	1	1
	0	MOD.DIFFERENTIATED	SIGMOID COLON	ADENOCARCINOMA, NOS	DISTANT	D	32	1	1
	0	NOT STATED, UNKNOWN	SIGMOID COLON	ADENOCAR IN TUBULOVILLOUS ADENOMA	DISTANT	A	61	1	1
	0	MOD.DIFFERENTIATED	RECTOSIGMOID JUNCTION	ADENOCARCINOMA, NOS	DISTANT	D	18	2	1
	0	MOD.DIFFERENTIATED	RECTUM, NOS	ADENOCARCINOMA, NOS	DISTANT	D	28	2	1
	0	MOD.DIFFERENTIATED	SIGMOID COLON	ADENOCARCINOMA, NOS	UNSTAGED	D	59	1
	0	MOD.DIFFERENTIATED	CECUM	ADENOCARCINOMA, NOS	DISTANT	D	40	1	1
	0	POOR DIFFR-DEDIFFR	RECTOSIGMOID JUNCTION	ADENOCARCINOMA, NOS	DISTANT	A	39	2	1
	1	MOD.DIFFERENTIATED	RECTUM, NOS	ADENOCARCINOMA, NOS	DISTANT	D	31	2	1
	0	MOD.DIFFERENTIATED	TRANSVERSE COLON	ADENOCARCINOMA, NOS	DISTANT	D	47	1	1
	0	POOR DIFFR-DEDIFFR	COLON, NOS	SIGNET RING CELL CARCINOMA	DISTANT	D	27	1	1
	0	POOR DIFFR-DEDIFFR	RECTOSIGMOID JUNCTION	SIGNET RING CELL CARCINOMA	DISTANT	D	20	2	1
	0	MOD.DIFFERENTIATED	RECTUM, NOS	ADENOCARCINOMA, NOS	DIRECT EXT + LYMPH NODE	A	40	2	0
	0	MOD.DIFFERENTIATED	TRANSVERSE COLON	ADENOCARCINOMA, NOS	DISTANT	D	24	1	1
	0	NOT STATED, UNKNOWN	COLON, NOS	ADENOCARCINOMA, NOS	DISTANT	D	106	1	1
	0		COLON, NOS	ADENOCARCINOMA, NOS	DISTANT	D	106	1	1
	0	POOR DIFFR-DEDIFFR	RECTUM, NOS	ADENOCARCINOMA, NOS	DISTANT	A	26	2	1
	0	MOD.DIFFERENTIATED	SIGMOID COLON	ADENOCARCINOMA, NOS	DISTANT	D	29	1	1
	0	MOD.DIFFERENTIATED	RECTUM, NOS	ADENOCARCINOMA, NOS	DISTANT	D	19	2	1
	0	MOD.DIFFERENTIATED	RECTUM, NOS	ADENOCARCINOMA, NOS	UNSTAGED	D	94	2
	0		RECTUM, NOS	ADENOCARCINOMA, NOS	UNSTAGED	D	94	2
	0	MOD.DIFFERENTIATED	RECTUM, NOS	ADENOCARCINOMA, NOS	UNSTAGED	A	32	2
	0	MOD.DIFFERENTIATED	CECUM	ADENOCARCINOMA, NOS	DISTANT	A	40	1	1
	0	POOR DIFFR-DEDIFFR	CECUM	SIGNET RING CELL CARCINOMA	DISTANT	D	17	1	1
	0	MOD.DIFFERENTIATED	RECTUM, NOS	ADENOCAR IN TUBULOVILLOUS ADENOMA	DISTANT	A	37	2	1
	0	POOR DIFFR-DEDIFFR	RECTOSIGMOID JUNCTION	ADENOCAR IN TUBULOVILLOUS ADENOMA	DISTANT	A	48	2	1
	0	MOD.DIFFERENTIATED	SIGMOID COLON	ADENOCARCINOMA, NOS	DISTANT	D	14	1	1
	0	NOT STATED, UNKNOWN	SIGMOID COLON	ADENOCARCINOMA, NOS	DISTANT	D	29	1	1
	0	NOT STATED, UNKNOWN	RECTUM, NOS	ADENOCARCINOMA, NOS	DIRECT EXTENSION	A	31	2	0
	0	MOD.DIFFERENTIATED	SIGMOID COLON	ADENOCARCINOMA, NOS	DISTANT	A	6	1	1
	1	POOR DIFFR-DEDIFFR	HEPATIC FLEXURE OF COLON	SIGNET RING CELL CARCINOMA	UNSTAGED	D	15	1
	1		HEPATIC FLEXURE OF COLON	SIGNET RING CELL CARCINOMA	UNSTAGED	D	15	1
	1	MOD.DIFFERENTIATED	RECTUM, NOS	ADENOCARCINOMA, NOS	UNSTAGED	A	40	2
	0	MOD.DIFFERENTIATED	SPLENIC FLEXURE OF COLON	MUCINOUS ADENOCARCINOMA	DISTANT	D	16	1	1
	0	MOD.DIFFERENTIATED	SIGMOID COLON	ADENOCARCINOMA, NOS	DISTANT	D	65	1	1
	1	WELL DIFFR-DIFFR	ASCENDING COLON	MUCINOUS ADENOCARCINOMA	DISTANT	A	2	1	1
	1		ASCENDING COLON	MUCINOUS ADENOCARCINOMA	DISTANT	A	2	1	1
	0	MOD.DIFFERENTIATED	SIGMOID COLON	ADENOCARCINOMA, NOS	DISTANT	D	37	1	1
	0	POOR DIFFR-DEDIFFR	RECTOSIGMOID JUNCTION	ADENOCARCINOMA, NOS	DISTANT	D	17	2	1
	0	NOT STATED, UNKNOWN	CECUM	MUCINOUS ADENOCARCINOMA	DISTANT	A	32	1	1
	0	MOD.DIFFERENTIATED	SIGMOID COLON	ADENOCARCINOMA, NOS	DISTANT	D	12	1	1
	1	MOD.DIFFERENTIATED	SIGMOID COLON	ADENOCARCINOMA, NOS	DISTANT	D	46	1	1
	0	POOR DIFFR-DEDIFFR	CECUM	ADENOCARCINOMA, NOS	DISTANT	D	17	1	1
	1	MOD.DIFFERENTIATED	TRANSVERSE COLON	ADENOCARCINOMA, NOS	DISTANT	D	25	1	1
	0	MOD.DIFFERENTIATED	RECTUM, NOS	ADENOCARCINOMA, NOS	DISTANT	A	45	2	1
	0		SIGMOID COLON	ADENOCARCINOMA, NOS	DISTANT	A	44	1	1
	0	POOR DIFFR-DEDIFFR	ASCENDING COLON	SIGNET RING CELL CARCINOMA	DISTANT	D	19	1	1
	0	MOD.DIFFERENTIATED	RECTUM, NOS	ADENOCARCINOMA, NOS	DISTANT	A	25	2	1
	0	MOD.DIFFERENTIATED	RECTUM, NOS	ADENOCARCINOMA, NOS	DISTANT	A	7	2	1
	1	MOD.DIFFERENTIATED	CECUM	ADENOCAR IN TUBULOVILLOUS ADENOMA	DISTANT	D	24	1	1
	0	MOD.DIFFERENTIATED	SIGMOID COLON	ADENOCARCINOMA, NOS	DISTANT	A	38	1	1
	0	NOT STATED, UNKNOWN	TRANSVERSE COLON	ADENOCARCINOMA, NOS	DISTANT	D	44	1	1
	0	MOD.DIFFERENTIATED	RECTUM, NOS	ADENOCAR IN TUBULOVILLOUS ADENOMA	DISTANT	A	64	2	1
	0	MOD.DIFFERENTIATED	SPLENIC FLEXURE OF COLON	ADENOCAR IN TUBULOVILLOUS ADENOMA	DISTANT	D	20	1	1
	1	POOR DIFFR-DEDIFFR	SIGMOID COLON	ADENOCARCINOMA, NOS	DISTANT	D	98	1	1
	0	MOD.DIFFERENTIATED	CECUM	ADENOCARCINOMA, NOS	UNSTAGED	D	24	1
	0	POOR DIFFR-DEDIFFR	CECUM	SIGNET RING CELL CARCINOMA	DISTANT	D	50	1	1
	0	MOD.DIFFERENTIATED	RECTUM, NOS	ADENOCARCINOMA IN ADENOMATOUS POLYP	DISTANT	A	34	2	1
	0	MOD.DIFFERENTIATED	ASCENDING COLON	ADENOCARCINOMA, NOS	DISTANT	D	82	1	1
	0		ASCENDING COLON	ADENOCARCINOMA, NOS	DISTANT	D	82	1	1
	0	MOD.DIFFERENTIATED	RECTUM, NOS	ADENOCARCINOMA, NOS	DISTANT	D	39	2	1
	0	MOD.DIFFERENTIATED	RECTOSIGMOID JUNCTION	ADENOCARCINOMA, NOS	DISTANT	D	11	2	1
	0	MOD.DIFFERENTIATED	RECTUM, NOS	ADENOCARCINOMA, NOS	DISTANT	D	60	2	1
	0	MOD.DIFFERENTIATED	RECTOSIGMOID JUNCTION	MUCINOUS ADENOCARCINOMA	DISTANT	D	17	2	1
	0	NOT STATED, UNKNOWN	RECTUM, NOS	ADENOCAR IN TUBULOVILLOUS ADENOMA	DISTANT	A	37	2	1
	0	MOD.DIFFERENTIATED	SIGMOID COLON	ADENOCARCINOMA, NOS	DISTANT	A	104	1	1
	0		SIGMOID COLON	ADENOCARCINOMA, NOS	DISTANT	A	104	1	1
	0	POOR DIFFR-DEDIFFR	RECTOSIGMOID JUNCTION	ADENOCARCINOMA, NOS	DISTANT	D	21	2	1
	0	MOD.DIFFERENTIATED	TRANSVERSE COLON	ADENOCARCINOMA, NOS	DISTANT	D	29	1	1
	0	MOD.DIFFERENTIATED	RECTUM, NOS	ADENOCARCINOMA, NOS	DISTANT	A	29	2	1
	0	POOR DIFFR-DEDIFFR	HEPATIC FLEXURE OF COLON	ADENOCARCINOMA, NOS	DISTANT	D	13	1	1
	0	MOD.DIFFERENTIATED	ASCENDING COLON	MUCINOUS ADENOCARCINOMA	DISTANT	D	34	1	1
	0	POOR DIFFR-DEDIFFR	RECTUM, NOS	ADENOCARCINOMA, NOS	DISTANT	A	18	2	1
	0	MOD.DIFFERENTIATED	SIGMOID COLON	ADENOCARCINOMA, NOS	DISTANT	D	18	1	1
	1	MOD.DIFFERENTIATED	DESCENDING COLON	MUCINOUS ADENOCARCINOMA	DIRECT EXT + LYMPH NODE	A	36	1	0
	0	NOT STATED, UNKNOWN	TRANSVERSE COLON	MUCINOUS ADENOCARCINOMA	DISTANT	D	22	1	1
	0	MOD.DIFFERENTIATED	SIGMOID COLON	ADENOCARCINOMA, NOS	UNSTAGED	A	43	1
	0	MOD.DIFFERENTIATED	RECTUM, NOS	ADENOCARCINOMA, NOS	DISTANT	D	10	2	1
	0	MOD.DIFFERENTIATED	SIGMOID COLON	ADENOCARCINOMA, NOS	DISTANT	D	31	1	1
	0		ANUS, NOS (EXCL.SKIN)	SIGNET RING CELL CARCINOMA	DISTANT	D	33	2	1
	0	MOD.DIFFERENTIATED	RECTOSIGMOID JUNCTION	ADENOCARCINOMA, NOS	DISTANT	A	31	2	1
	0	MOD.DIFFERENTIATED	RECTOSIGMOID JUNCTION	ADENOCARCINOMA, NOS	DIRECT EXT + LYMPH NODE	A	35	2	0
	0	MOD.DIFFERENTIATED	CECUM	ADENOCARCINOMA, NOS	DISTANT	A	30	1	1
	0	MOD.DIFFERENTIATED	SPLENIC FLEXURE OF COLON	ADENOCARCINOMA, NOS	DISTANT	A	36	1	1
	1	MOD.DIFFERENTIATED	SIGMOID COLON	ADENOCARCINOMA, NOS	DISTANT	D	16	1	1
	1		SIGMOID COLON	ADENOCARCINOMA, NOS	DISTANT	D	16	1	1
	0	MOD.DIFFERENTIATED	SIGMOID COLON	ADENOCARCINOMA, NOS	DISTANT	D	24	1	1
	0	MOD.DIFFERENTIATED	ASCENDING COLON	ADENOCARCINOMA, NOS	DISTANT	D	112	1	1
	0		ASCENDING COLON	ADENOCARCINOMA, NOS	DISTANT	D	112	1	1
	0	MOD.DIFFERENTIATED	ASCENDING COLON	ADENOCARCINOMA, NOS	DISTANT	D	26	1	1
	0	MOD.DIFFERENTIATED	SIGMOID COLON	ADENOCARCINOMA, NOS	DISTANT	D	54	1	1
	0	MOD.DIFFERENTIATED	RECTOSIGMOID JUNCTION	ADENOCARCINOMA, NOS	DISTANT	D	38	2	1
	0	NOT STATED, UNKNOWN	SIGMOID COLON	ADENOCAR IN TUBULOVILLOUS ADENOMA	DISTANT	D	8	1	1
	1	MOD.DIFFERENTIATED	SIGMOID COLON	ADENOCARCINOMA, NOS	DISTANT	A	17	1	1
	1		SIGMOID COLON	ADENOCARCINOMA, NOS	DISTANT	A	17	1	1
	0	MOD.DIFFERENTIATED	CECUM	ADENOCARCINOMA, NOS	DISTANT	D	37	1	1
	0	POOR DIFFR-DEDIFFR	SIGMOID COLON	SIGNET RING CELL CARCINOMA	DISTANT	D	29	1	1
	0	POOR DIFFR-DEDIFFR	CECUM	ADENOCAR IN TUBULOVILLOUS ADENOMA	DISTANT	A	46	1	1
	0	POOR DIFFR-DEDIFFR	DESCENDING COLON	ADENOCARCINOMA, NOS	DISTANT	D	15	1	1
	0	MOD.DIFFERENTIATED	RECTUM, NOS	ADENOCARCINOMA, NOS	DISTANT	D	45	2	1
	0	MOD.DIFFERENTIATED	RECTUM, NOS	ADENOCAR IN TUBULOVILLOUS ADENOMA	DISTANT	D	44	2	1
	0	NOT STATED, UNKNOWN	RECTUM, NOS	ADENOCARCINOMA, NOS	DISTANT	A	50	2	1
	0	POOR DIFFR-DEDIFFR	HEPATIC FLEXURE OF COLON	SIGNET RING CELL CARCINOMA	DISTANT	A	29	1	1
	0	MOD.DIFFERENTIATED	RECTUM, NOS	ADENOCARCINOMA, NOS	REG.LYMPH NODE INVOLV	D	80	2	0
	0		RECTUM, NOS	ADENOCARCINOMA, NOS	REG.LYMPH NODE INVOLV	D	80	2	0
	0	POOR DIFFR-DEDIFFR	RECTOSIGMOID JUNCTION	MUCINOUS ADENOCARCINOMA	DISTANT	D	10	2	1
	0	POOR DIFFR-DEDIFFR	SIGMOID COLON	ADENOCARCINOMA, NOS	DISTANT	D	13	1	1
	0	MOD.DIFFERENTIATED	CECUM	MUCINOUS ADENOCARCINOMA	DISTANT	D	94	1	1
	0		CECUM	MUCINOUS ADENOCARCINOMA	DISTANT	D	94	1	1
	0	POOR DIFFR-DEDIFFR	RECTUM, NOS	ADENOCARCINOMA, NOS	DISTANT	D	74	2	1
	0		RECTUM, NOS	ADENOCARCINOMA, NOS	DISTANT	D	74	2	1
	0	NOT STATED, UNKNOWN	TRANSVERSE COLON	ADENOCARCINOMA, NOS	DISTANT	D	37	1	1
	0	POOR DIFFR-DEDIFFR	CECUM	ADENOCAR IN TUBULOVILLOUS ADENOMA	DISTANT	A	55	1	1
	0	MOD.DIFFERENTIATED	RECTUM, NOS	ADENOCARCINOMA, NOS	DISTANT	A	41	2	1
	0	POOR DIFFR-DEDIFFR	SIGMOID COLON	SIGNET RING CELL CARCINOMA	DISTANT	A	67	1	1
	0	POOR DIFFR-DEDIFFR	RECTOSIGMOID JUNCTION	MUCINOUS ADENOCARCINOMA	DISTANT	D	24	2	1
	0	POOR DIFFR-DEDIFFR	CECUM	ADENOCARCINOMA, NOS	DISTANT	D	43	1	1
	0	MOD.DIFFERENTIATED	RECTUM, NOS	ADENOCARCINOMA, NOS	DISTANT	A	34	2	1
	0	MOD.DIFFERENTIATED	SIGMOID COLON	ADENOCARCINOMA, NOS	DISTANT	D	46	1	1
	0	MOD.DIFFERENTIATED	ASCENDING COLON	ADENOCARCINOMA, NOS	DISTANT	D	15	1	1
	0	POOR DIFFR-DEDIFFR	SPLENIC FLEXURE OF COLON	ADENOCARCINOMA, NOS	DISTANT	A	9	1	1
	0	MOD.DIFFERENTIATED	RECTUM, NOS	ADENOCARCINOMA IN ADENOMATOUS POLYP	DISTANT	D	65	2	1
	1	MOD.DIFFERENTIATED	RECTUM, NOS	ADENOCARCINOMA, NOS	DISTANT	D	49	2	1
	0	POOR DIFFR-DEDIFFR	SIGMOID COLON	SIGNET RING CELL CARCINOMA	DISTANT	D	28	1	1
	1	POOR DIFFR-DEDIFFR	TRANSVERSE COLON	MUCINOUS ADENOCARCINOMA	UNSTAGED	A	8	1
	1	POOR DIFFR-DEDIFFR	TRANSVERSE COLON	MUCINOUS ADENOCARCINOMA	UNSTAGED	A	8	1
	1	MOD.DIFFERENTIATED	SIGMOID COLON	ADENOCARCINOMA, NOS	DISTANT	A	44	1	1
	0	MOD.DIFFERENTIATED	SIGMOID COLON	ADENOCARCINOMA, NOS	DISTANT	A	18	1	1
	0	POOR DIFFR-DEDIFFR	CECUM	ADENOCARCINOMA, NOS	DISTANT	D	8	1	1
	0	MOD.DIFFERENTIATED	RECTUM, NOS	ADENOCARCINOMA, NOS	DISTANT	D	19	2	1
	0	MOD.DIFFERENTIATED	TRANSVERSE COLON	ADENOCARCINOMA, NOS	DIRECT EXT + LYMPH NODE	A	69	1	0
	0	POOR DIFFR-DEDIFFR	SIGMOID COLON	MUCINOUS ADENOCARCINOMA	DISTANT	D	25	1	1
	0	MOD.DIFFERENTIATED	SIGMOID COLON	ADENOCARCINOMA, NOS	DISTANT	A	5	1	1
	0	MOD.DIFFERENTIATED	CECUM	ADENOCAR IN TUBULOVILLOUS ADENOMA	DIRECT EXT + LYMPH NODE	D	37	1	0
	0	MOD.DIFFERENTIATED	SIGMOID COLON	ADENOCARCINOMA, NOS	DISTANT	D	35	1	1
	0	POOR DIFFR-DEDIFFR	SIGMOID COLON	SIGNET RING CELL CARCINOMA	DISTANT	D	19	1	1
	0	MOD.DIFFERENTIATED	CECUM	ADENOCARCINOMA, NOS	REG.LYMPH NODE INVOLV	D	151	1	0
	0		CECUM	ADENOCARCINOMA, NOS	DISTANT	D	151	1	1
	1	MOD.DIFFERENTIATED	RECTUM, NOS	ADENOCARCINOMA, NOS	DIRECT EXT + LYMPH NODE	A	26	2	0
	0	MOD.DIFFERENTIATED	RECTOSIGMOID JUNCTION	MUCINOUS ADENOCARCINOMA	DISTANT	D	53	2	1
	1	MOD.DIFFERENTIATED	ASCENDING COLON	ADENOCARCINOMA, NOS	DISTANT	D	14	1	1
	1		ASCENDING COLON	ADENOCARCINOMA, NOS	DISTANT	D	14	1	1
	1	MOD.DIFFERENTIATED	TRANSVERSE COLON	ADENOCARCINOMA, NOS	DISTANT	D	20	1	1
	1		TRANSVERSE COLON	ADENOCARCINOMA, NOS	DISTANT	D	20	1	1
	0	MOD.DIFFERENTIATED	SIGMOID COLON	ADENOCARCINOMA, NOS	DIRECT EXT + LYMPH NODE	D	56	1	0
	0	MOD.DIFFERENTIATED	RECTUM, NOS	ADENOCARCINOMA, NOS	DISTANT	D	31	2	1
	0	MOD.DIFFERENTIATED	SIGMOID COLON	MUCINOUS ADENOCARCINOMA	DISTANT	D	16	1	1
	0	MOD.DIFFERENTIATED	ASCENDING COLON	ADENOCARCINOMA, NOS	DISTANT	D	39	1	1
	0	MOD.DIFFERENTIATED	RECTOSIGMOID JUNCTION	ADENOCARCINOMA, NOS	DISTANT	A	34	2	1
	0	MOD.DIFFERENTIATED	RECTUM, NOS	ADENOCAR IN TUBULOVILLOUS ADENOMA	DISTANT	A	16	2	1
	0	MOD.DIFFERENTIATED	CECUM	ADENOCARCINOMA, NOS	DISTANT	D	25	1	1
	0	MOD.DIFFERENTIATED	RECTOSIGMOID JUNCTION	ADENOCAR IN TUBULOVILLOUS ADENOMA	DISTANT	A	35	2	1
	0	MOD.DIFFERENTIATED	SIGMOID COLON	ADENOCARCINOMA, NOS	DISTANT	A	46	1	1
	1	POOR DIFFR-DEDIFFR	SIGMOID COLON	ADENOCARCINOMA, NOS	DISTANT	D	6	1	1
	1		SIGMOID COLON	ADENOCARCINOMA, NOS	DISTANT	D	6	1	1
	0	POOR DIFFR-DEDIFFR	ASCENDING COLON	ADENOCARCINOMA, NOS	DISTANT	D	20	1	1
	0	MOD.DIFFERENTIATED	RECTUM, NOS	ADENOCARCINOMA, NOS	DISTANT	D	28	2	1
	1	MOD.DIFFERENTIATED	CECUM	ADENOCARCINOMA, NOS	DISTANT	A	32	1	1
	0	MOD.DIFFERENTIATED	CECUM	ADENOCAR IN TUBULOVILLOUS ADENOMA	DISTANT	D	41	1	1
	0	MOD.DIFFERENTIATED	RECTUM, NOS	ADENOCARCINOMA, NOS	DISTANT	A	20	2	1
	0	MOD.DIFFERENTIATED	RECTOSIGMOID JUNCTION	MUCINOUS ADENOCARCINOMA	DISTANT	A	51	2	1
	0	MOD.DIFFERENTIATED	RECTOSIGMOID JUNCTION	ADENOCARCINOMA IN ADENOMATOUS POLYP	DISTANT	A	28	2	1
	0	MOD.DIFFERENTIATED	HEPATIC FLEXURE OF COLON	ADENOCARCINOMA, NOS	DISTANT	A	29	1	1
	0	MOD.DIFFERENTIATED	RECTUM, NOS	ADENOCARCINOMA, NOS	DISTANT	A	13	2	1
	0	MOD.DIFFERENTIATED	RECTOSIGMOID JUNCTION	ADENOCARCINOMA, NOS	DISTANT	D	98	2	1
	0		RECTOSIGMOID JUNCTION	ADENOCARCINOMA, NOS	DISTANT	D	98	2	1
	0	MOD.DIFFERENTIATED	CECUM	ADENOCARCINOMA, NOS	DISTANT	A	67	1	1
	1	MOD.DIFFERENTIATED	TRANSVERSE COLON	ADENOCARCINOMA, NOS	DISTANT	D	11	1	1
	1		TRANSVERSE COLON	ADENOCARCINOMA, NOS	DISTANT	D	11	1	1
	1	POOR DIFFR-DEDIFFR	SIGMOID COLON	MUCINOUS ADENOCARCINOMA	DISTANT	A	46	1	1
	0	MOD.DIFFERENTIATED	CECUM	ADENOCARCINOMA, NOS	DISTANT	A	3	1	1
	0	MOD.DIFFERENTIATED	RECTOSIGMOID JUNCTION	MUCINOUS ADENOCARCINOMA	DIRECT EXT + LYMPH NODE	D	18	2	0
	1	POOR DIFFR-DEDIFFR	CECUM	SIGNET RING CELL CARCINOMA	DISTANT	D	17	1	1
	1		CECUM	SIGNET RING CELL CARCINOMA	DISTANT	D	17	1	1
	1	POOR DIFFR-DEDIFFR	CECUM	SIGNET RING CELL CARCINOMA	DISTANT	A	12	1	1
	1		CECUM	SIGNET RING CELL CARCINOMA	DISTANT	A	12	1	1
	0	MOD.DIFFERENTIATED	SIGMOID COLON	MUCINOUS ADENOCARCINOMA	DISTANT	A	30	1	1
	1	POOR DIFFR-DEDIFFR	CECUM	SIGNET RING CELL CARCINOMA	DISTANT	D	15	1	1
	1		CECUM	SIGNET RING CELL CARCINOMA	DISTANT	D	15	1	1
	0	POOR DIFFR-DEDIFFR	ASCENDING COLON	SIGNET RING CELL CARCINOMA	DISTANT	A	16	1	1
	0	POOR DIFFR-DEDIFFR	RECTOSIGMOID JUNCTION	ADENOCARCINOMA, NOS	DISTANT	A	13	2	1
	0	POOR DIFFR-DEDIFFR	RECTOSIGMOID JUNCTION	ADENOCARCINOMA, NOS	DISTANT	A	34	2	1
	0	MOD.DIFFERENTIATED	SIGMOID COLON	ADENOCARCINOMA, NOS	UNSTAGED	A	33	1
	0	MOD.DIFFERENTIATED	SPLENIC FLEXURE OF COLON	ADENOCARCINOMA, NOS	DISTANT	D	12	1	1
	0	MOD.DIFFERENTIATED	SIGMOID COLON	ADENOCARCINOMA, NOS	DISTANT	A	38	1	1
	0	POOR DIFFR-DEDIFFR	DESCENDING COLON	MUCINOUS ADENOCARCINOMA	DISTANT	D	18	1	1
	0	MOD.DIFFERENTIATED	RECTOSIGMOID JUNCTION	ADENOCARCINOMA IN VILLOUS ADENOMA	DISTANT	D	15	2	1
	0	MOD.DIFFERENTIATED	RECTUM, NOS	ADENOCARCINOMA, NOS	DISTANT	D	26	2	1
	0	POOR DIFFR-DEDIFFR	RECTUM, NOS	ADENOCARCINOMA, NOS	DISTANT	A	22	2	1
	0	MOD.DIFFERENTIATED	TRANSVERSE COLON	ADENOCARCINOMA, NOS	DISTANT	A	15	1	1
	1	MOD.DIFFERENTIATED	DESCENDING COLON	ADENOCARCINOMA, NOS	DISTANT	A	48	1	1
	0	MOD.DIFFERENTIATED	SIGMOID COLON	ADENOCARCINOMA, NOS	DISTANT	D	44	1	1
	0	MOD.DIFFERENTIATED	ASCENDING COLON	MUCINOUS ADENOCARCINOMA	DISTANT	D	81	1	1
	0		ASCENDING COLON	MUCINOUS ADENOCARCINOMA	DISTANT	D	81	1	1
	0	MOD.DIFFERENTIATED	RECTOSIGMOID JUNCTION	ADENOCARCINOMA, NOS	DISTANT	A	22	2	1
	0	MOD.DIFFERENTIATED	ASCENDING COLON	MUCINOUS ADENOCARCINOMA	DISTANT	D	20	1	1
	1	POOR DIFFR-DEDIFFR	TRANSVERSE COLON	ADENOCARCINOMA, NOS	DISTANT	A	35	1	1
	0	MOD.DIFFERENTIATED	RECTUM, NOS	ADENOCARCINOMA, NOS	DISTANT	D	30	2	1
	0	MOD.DIFFERENTIATED	SIGMOID COLON	ADENOCARCINOMA, NOS	DISTANT	A	27	1	1
	0	POOR DIFFR-DEDIFFR	SIGMOID COLON	ADENOCARCINOMA, NOS	DISTANT	D	84	1	1
	0		SIGMOID COLON	ADENOCARCINOMA, NOS	DISTANT	D	84	1	1
	0	MOD.DIFFERENTIATED	RECTUM, NOS	ADENOCARCINOMA, NOS	DISTANT	D	36	2	1
	0	MOD.DIFFERENTIATED	DESCENDING COLON	ADENOCARCINOMA, NOS	DISTANT	A	28	1	1
	0	MOD.DIFFERENTIATED	SIGMOID COLON	ADENOCARCINOMA, NOS	DISTANT	D	41	1	1
	0	POOR DIFFR-DEDIFFR	ASCENDING COLON	ADENOCARCINOMA, NOS	DISTANT	D	10	1	1
	0	MOD.DIFFERENTIATED	CECUM	MUCINOUS ADENOCARCINOMA	DISTANT	D	15	1	1
	0	MOD.DIFFERENTIATED	TRANSVERSE COLON	ADENOCARCINOMA, NOS	DISTANT	A	72	1	1
	0		TRANSVERSE COLON	ADENOCARCINOMA, NOS	DISTANT	A	72	1	1
	0	MOD.DIFFERENTIATED	SIGMOID COLON	ADENOCAR IN TUBULOVILLOUS ADENOMA	DISTANT	D	67	1	1
	0	MOD.DIFFERENTIATED	RECTUM, NOS	ADENOCARCINOMA, NOS	DISTANT	A	18	2	1
	0	MOD.DIFFERENTIATED	RECTOSIGMOID JUNCTION	ADENOCARCINOMA, NOS	DISTANT	D	27	2	1
	0	POOR DIFFR-DEDIFFR	SIGMOID COLON	ADENOCARCINOMA, NOS	DISTANT	D	15	1	1
	0	MOD.DIFFERENTIATED	SIGMOID COLON	ADENOCARCINOMA, NOS	DISTANT	A	69	1	1
	0	NOT STATED, UNKNOWN	COLON, NOS	ADENOCARCINOMA, NOS	DISTANT	D	1	1	1
	0	POOR DIFFR-DEDIFFR	HEPATIC FLEXURE OF COLON	ADENOCARCINOMA, NOS	DISTANT	D	18	1	1
	0	MOD.DIFFERENTIATED	SPLENIC FLEXURE OF COLON	ADENOCARCINOMA IN ADENOMATOUS POLYP	DISTANT	A	33	1	1
	0	MOD.DIFFERENTIATED	CECUM	ADENOCARCINOMA, NOS	DISTANT	D	52	1	1
	0	MOD.DIFFERENTIATED	SIGMOID COLON	ADENOCARCINOMA, NOS	DISTANT	D	65	1	1
	0	MOD.DIFFERENTIATED	SIGMOID COLON	ADENOCAR IN TUBULOVILLOUS ADENOMA	DISTANT	D	64	1	1
	0	NOT STATED, UNKNOWN	TRANSVERSE COLON	MUCINOUS ADENOCARCINOMA	DISTANT	D	33	1	1
	1	MOD.DIFFERENTIATED	TRANSVERSE COLON	ADENOCARCINOMA IN ADENOMATOUS POLYP	DISTANT	A	26	1	1
	0	NOT STATED, UNKNOWN	DESCENDING COLON	ADENOCARCINOMA, NOS	DISTANT	A	15	1	1
	0	MOD.DIFFERENTIATED	RECTOSIGMOID JUNCTION	ADENOCAR IN TUBULOVILLOUS ADENOMA	DISTANT	A	44	2	1
	0	MOD.DIFFERENTIATED	DESCENDING COLON	ADENOCARCINOMA, NOS	DISTANT	A	28	1	1
	0	MOD.DIFFERENTIATED	TRANSVERSE COLON	ADENOCARCINOMA, NOS	DISTANT	A	14	1	1
	1	MOD.DIFFERENTIATED	RECTUM, NOS	ADENOCARCINOMA, NOS	DISTANT	A	38	2	1
	0	MOD.DIFFERENTIATED	DESCENDING COLON	ADENOCARCINOMA, NOS	DISTANT	A	48	1	1
	0	MOD.DIFFERENTIATED	ASCENDING COLON	ADENOCAR IN TUBULOVILLOUS ADENOMA	DISTANT	A	43	1	1
	0		RECTOSIGMOID JUNCTION	ADENOCARCINOMA, NOS	DISTANT	A	28	2	1
	0	POOR DIFFR-DEDIFFR	CECUM	SIGNET RING CELL CARCINOMA	DISTANT	D	12	1	1
	0	POOR DIFFR-DEDIFFR	HEPATIC FLEXURE OF COLON	ADENOCARCINOMA, NOS	DISTANT	D	32	1	1
	0	MOD.DIFFERENTIATED	CECUM	ADENOCAR IN TUBULOVILLOUS ADENOMA	DISTANT	A	114	1	1
	0		CECUM	ADENOCAR IN TUBULOVILLOUS ADENOMA	DISTANT	A	114	1	1
	0	MOD.DIFFERENTIATED	SIGMOID COLON	ADENOCARCINOMA, NOS	DISTANT	A	14	1	1
	0	NOT STATED, UNKNOWN	RECTUM, NOS	ADENOCARCINOMA, NOS	DISTANT	D	5	2	1
	1	MOD.DIFFERENTIATED	ASCENDING COLON	ADENOCARCINOMA, NOS	DISTANT	D	19	1	1
	1		ASCENDING COLON	ADENOCARCINOMA, NOS	DISTANT	D	19	1	1
	0	MOD.DIFFERENTIATED	TRANSVERSE COLON	ADENOCARCINOMA, NOS	DISTANT	D	24	1	1
	1	MOD.DIFFERENTIATED	RECTUM, NOS	MUCINOUS ADENOCARCINOMA	DISTANT	A	24	2	1
	0	MOD.DIFFERENTIATED	SIGMOID COLON	ADENOCARCINOMA, NOS	DISTANT	D	43	1	1
	0	MOD.DIFFERENTIATED	SIGMOID COLON	ADENOCARCINOMA, NOS	DISTANT	D	37	1	1
	0	MOD.DIFFERENTIATED	SIGMOID COLON	ADENOCARCINOMA, NOS	DISTANT	A	77	1	1
	0		SIGMOID COLON	ADENOCARCINOMA, NOS	DISTANT	A	77	1	1
	0	MOD.DIFFERENTIATED	SIGMOID COLON	MUCINOUS ADENOCARCINOMA	DISTANT	A	40	1	1
	0	NOT STATED, UNKNOWN	CECUM	ADENOCARCINOMA, NOS	DISTANT	A	20	1	1
	0	MOD.DIFFERENTIATED	DESCENDING COLON	ADENOCARCINOMA, NOS	DISTANT	A	45	1	1
	0	MOD.DIFFERENTIATED	CECUM	MUCINOUS ADENOCARCINOMA	DISTANT	A	25	1	1
	1	POOR DIFFR-DEDIFFR	CECUM	ADENOCARCINOMA, NOS	DISTANT	A	39	1	1
	0	MOD.DIFFERENTIATED	CECUM	ADENOCARCINOMA IN ADENOMATOUS POLYP	DISTANT	D	9	1	1
	0	POOR DIFFR-DEDIFFR	SPLENIC FLEXURE OF COLON	ADENOCARCINOMA, NOS	DISTANT	D	12	1	1
	0	MOD.DIFFERENTIATED	TRANSVERSE COLON	ADENOCARCINOMA, NOS	DISTANT	A	15	1	1
	0	POOR DIFFR-DEDIFFR	RECTUM, NOS	ADENOCARCINOMA, NOS	DISTANT	A	32	2	1
	0	POOR DIFFR-DEDIFFR	CECUM	ADENOCARCINOMA, NOS	DISTANT	D	21	1	1
	0	MOD.DIFFERENTIATED	RECTUM, NOS	ADENOCARCINOMA, NOS	DISTANT	D	33	2	1
	0	MOD.DIFFERENTIATED	COLON, OVERLAPPING LESION	ADENOCARCINOMA, NOS	DISTANT	A	47	1	1
	0	MOD.DIFFERENTIATED	RECTUM, NOS	ADENOCARCINOMA, NOS	DISTANT	A	26	2	1
	0	MOD.DIFFERENTIATED	SIGMOID COLON	ADENOCARCINOMA, NOS	DISTANT	A	8	1	1
	0	POOR DIFFR-DEDIFFR	SIGMOID COLON	ADENOCARCINOMA, NOS	DISTANT	A	21	1	1
	0	POOR DIFFR-DEDIFFR	SIGMOID COLON	MUCINOUS ADENOCARCINOMA	DISTANT	A	3	1	1
	1	POOR DIFFR-DEDIFFR	ASCENDING COLON	ADENOCARCINOMA, NOS	DISTANT	A	14	1	1
	1		ASCENDING COLON	ADENOCARCINOMA, NOS	DISTANT	A	14	1	1
	0	MOD.DIFFERENTIATED	TRANSVERSE COLON	ADENOCARCINOMA, NOS	DISTANT	A	20	1	1
	0	POOR DIFFR-DEDIFFR	SIGMOID COLON	MUCINOUS ADENOCARCINOMA	DISTANT	A	18	1	1
	0	POOR DIFFR-DEDIFFR	DESCENDING COLON	MUCINOUS ADENOCARCINOMA	DISTANT	A	2	1	1
	0	POOR DIFFR-DEDIFFR	DESCENDING COLON	ADENOCARCINOMA, NOS	DISTANT	A	8	1	1
	0	MOD.DIFFERENTIATED	SIGMOID COLON	ADENOCARCINOMA, NOS	DISTANT	A	26	1	1
	0	MOD.DIFFERENTIATED	RECTOSIGMOID JUNCTION	ADENOCARCINOMA, NOS	UNSTAGED	A	7	2
	0	MOD.DIFFERENTIATED	ASCENDING COLON	ADENOCARCINOMA, NOS	DISTANT	A	97	1	1
	0		ASCENDING COLON	ADENOCARCINOMA, NOS	DISTANT	A	97	1	1
	0		ASCENDING COLON	MUCINOUS ADENOCARCINOMA	DISTANT	D	15	1	1
	0		ASCENDING COLON	ADENOCARCINOMA, NOS	DISTANT	D	49	1	1
	0		ASCENDING COLON	ADENOCARCINOMA, NOS	DISTANT	D	90	1	1
	0		ASCENDING COLON	ADENOCARCINOMA, NOS	DISTANT	D	90	1	1
	1		RECTOSIGMOID JUNCTION	ADENOCARCINOMA, NOS	DISTANT	A	60	2	1
	1		CECUM	MUCINOUS ADENOCARCINOMA	DISTANT	A	10	1	1
	1		CECUM	MUCINOUS ADENOCARCINOMA	DISTANT	A	10	1	1
	0		TRANSVERSE COLON	ADENOCAR IN TUBULOVILLOUS ADENOMA	DISTANT	D	41	1	1
	0		RECTUM, NOS	ADENOCARCINOMA, NOS	DISTANT	D	33	2	1
	0		ASCENDING COLON	ADENOCARCINOMA, NOS	DISTANT	A	17	1	1
	0		RECTOSIGMOID JUNCTION	MUCINOUS ADENOCARCINOMA	DISTANT	A	9	2	1
	0		RECTUM, NOS	ADENOCARCINOMA, NOS	DISTANT	A	17	2	1
	0		SIGMOID COLON	ADENOCARCINOMA IN ADENOMATOUS POLYP	DISTANT	A	10	1	1
	0		SIGMOID COLON	ADENOCARCINOMA, NOS	DISTANT	A	19	1	1
	0		SIGMOID COLON	SIGNET RING CELL CARCINOMA	DISTANT	A	4	1	1
	0		CECUM	ADENOCARCINOMA, NOS	DISTANT	D	36	1	1
	0		SIGMOID COLON	ADENOCARCINOMA, NOS	DISTANT	A	81	1	1
	0		SIGMOID COLON	ADENOCARCINOMA, NOS	DISTANT	A	81	1	1
	0		SIGMOID COLON	ADENOCARCINOMA, NOS	DISTANT	A	13	1	1
	0		RECTOSIGMOID JUNCTION	ADENOCARCINOMA, NOS	DISTANT	A	38	2	1
	0		CECUM	MUCINOUS ADENOCARCINOMA	DISTANT	A	34	1	1
	0		SIGMOID COLON	ADENOCARCINOMA, NOS	DISTANT	A	22	1	1
	1		DESCENDING COLON	ADENOCARCINOMA, NOS	DISTANT	A	52	1	1
	0		ASCENDING COLON	ADENOCARCINOMA, NOS	DISTANT	A	2	1	1
	0		ASCENDING COLON	ADENOCARCINOMA, NOS	DISTANT	A	33	1	1
	0		CECUM	ADENOCARCINOMA, NOS	DISTANT	A	19	1	1
	0		SIGMOID COLON	ADENOCARCINOMA, NOS	DISTANT	D	17	1	1
	0		RECTOSIGMOID JUNCTION	ADENOCARCINOMA, NOS	DISTANT	A	19	2	1
	0		RECTUM, NOS	ADENOCARCINOMA, NOS	DISTANT	A	18	2	1
	0		RECTUM, NOS	ADENOCARCINOMA, NOS	UNSTAGED	D	51	2
	0		SIGMOID COLON	ADENOCARCINOMA, NOS	DISTANT	A	26	1	1
	0		SIGMOID COLON	ADENOCAR IN TUBULOVILLOUS ADENOMA	DISTANT	A	125	1	1
	0		SIGMOID COLON	ADENOCAR IN TUBULOVILLOUS ADENOMA	REG.LYMPH NODE INVOLV	A	125	1	0
	0		SIGMOID COLON	MUCINOUS ADENOCARCINOMA	DIRECT EXT + LYMPH NODE	D	31	1	0
	0		SIGMOID COLON	ADENOCARCINOMA, NOS	DISTANT	A	10	1	1
	0		RECTUM, NOS	ADENOCARCINOMA IN ADENOMATOUS POLYP	DISTANT	A	18	2	1
	1		RECTUM, NOS	ADENOCARCINOMA, NOS	DISTANT	A	58	2	1
	0		RECTUM, NOS	ADENOCARCINOMA, NOS	UNSTAGED	A	10	2
	0		CECUM	ADENOCARCINOMA, NOS	DISTANT	A	20	1	1
	0		RECTUM, NOS	ADENOCARCINOMA, NOS	DISTANT	A	26	2	1
	0		SIGMOID COLON	ADENOCARCINOMA, NOS	DISTANT	A	14	1	1
	0		RECTUM, NOS	ADENOCARCINOMA, NOS	DISTANT	A	9	2	1
	0		CECUM	ADENOCARCINOMA, NOS	DISTANT	A	17	1	1
	0		SIGMOID COLON	ADENOCARCINOMA, NOS	DISTANT	A	51	1	1
	1		CECUM	ADENOCAR IN TUBULOVILLOUS ADENOMA	DISTANT	D	22	1	1
	0		RECTUM, NOS	ADENOCARCINOMA, NOS	DISTANT	A	23	2	1
	0		RECTOSIGMOID JUNCTION	ADENOCARCINOMA, NOS	DISTANT	A	15	2	1
	0		RECTUM, NOS	ADENOCARCINOMA, NOS	DISTANT	A	16	2	1
	0		SIGMOID COLON	ADENOCARCINOMA, NOS	DISTANT	D	45	1	1
	1		SIGMOID COLON	ADENOCARCINOMA, NOS	DISTANT	D	11	1	1
	1		SIGMOID COLON	ADENOCARCINOMA, NOS	DISTANT	D	11	1	1
	0		RECTUM, NOS	ADENOCARCINOMA, NOS	DISTANT	A	4	2	1
	0		SIGMOID COLON	ADENOCARCINOMA, NOS	DISTANT	A	5	1	1
	0		SIGMOID COLON	ADENOCARCINOMA, NOS	DISTANT	A	28	1	1
	0		RECTUM, NOS	ADENOCARCINOMA, NOS	DISTANT	A	21	2	1
	0		RECTUM, NOS	ADENOCARCINOMA, NOS	DISTANT	A	14	2	1
	0		SIGMOID COLON	MUCINOUS ADENOCARCINOMA	DISTANT	A	8	1	1
	0		RECTUM, NOS	ADENOCARCINOMA, NOS	DISTANT	D	48	2	1
	0		RECTOSIGMOID JUNCTION	ADENOCARCINOMA, NOS	DISTANT	A	56	2	1
	0		RECTUM, NOS	SIGNET RING CELL CARCINOMA	DIRECT EXT + LYMPH NODE	D	58	2	0
